# Supplementary material for: Identification of a novel interaction site between the large hepatitis delta antigen and clathrin that regulates the assembly of genotype III hepatitis delta virus
Source: Virol J. 2022 Oct 17;19:163. doi: 10.1186/s12985-022-01866-3 (PMC9578201; doi:10.1186/s12985-022-01866-3)
Supplement: Supplementary file 2 — Additional file 2. Table S1. HDAg-L C-terminal sequences retrieved from NCBI using taxid:12475 (HDV). [file 12985_2022_1866_MOESM2_ESM.xlsx]

## Sheet: Sheet1
Additional File 2: Table S1. HDAg-L C-terminal sequences retrieved from NCBI using taxid:12475 (HDV).
Clade 1 (1162 reads)		Clade 2 (373 reads)		Clade 3 (93 reads)
NCBI accession	HDAg-L C-terminal sequence	NCBI accession	HDAg-L C-terminal sequence	NCBI accession	HDAg-L C-terminal sequence
AEX60475.1	LDILFPSDPPFSPQSCRPQ	BAD02949.1	LVDPGRPSPRLPLFECTPQ	ACM48864.1	WYGFTPPPPGHYWAPGCTQQ
AEX60478.1	LDILFPSDPPFSPQSCRPQ	UJT98786.1	WADPRPPPPRLPLLECTPQ	ACM48865.1	WYGFTPPPPGHYWAPGCTQQ
AEX60479.1	LDILFPSDPPFSPQSCRPQ	AHW29514.1	WDSPQPPPPRLPLLECTPQ	ACM48866.1	WYGFTPPPPGHYWAPGCTQQ
AEX60480.1	LDILFPSDPPFSPQSCRPQ	AXF51016.1	WEPRPTPPPRLPLLECTPQ	ACM48867.1	WYGFTPPPPGHYWAPGCTQQ
AEX60482.1	LDLLFPSDPPFSPQSCRPQ	SCC98322.1	WEPSPTPPPRLPLLECTPQ	ACM48869.1	WYGFTPPPPGHYWAPGCTQQ
CAC32838.1	QDILFPADPPFSPQSCRPQ	AEE00338.1	WGDIPPPPPGFLLPGCTPQ	ACM48870.1	WYGFTPPPPGHYWAPGCTQQ
ABP57199.1	QDILFPSDPPFSPQSCRPQ	AEE00337.1	WGDIPPPPPGLPLLGCTPQ	ABO47721.1	WYGFTPPPPGHYWAPGCTQQ
ABP57201.1	QDILFPSDPPFSPQSCRPQ	AOF80295.1	WGETPPPPPGLLLPGCTHQ	SCC98304.1	WYGFTPPPPGHYWVPGCTQQ
ABP57202.1	QDILFPSDPPFSPQSCRPQ	SCC98318.1	WGNAPPRPPRLPLLECTPQ	ABO47717.1	WYGFTPPPPGHYWVPGCTQQ
ABP57203.1	QDILFPSDPPFSPQSCRPQ	SBT96880.1	WGNBPPRPPRLPLLECTPQ	ABO47718.1	WYGFTPPPPGHYWVPGCTQQ
ABP57200.1	QDILFPSDPPSSPQNCRPQ	CAJ66096.1	WGNGPPRSPRLPLLECTPQ	ABO47719.1	WYGFTPPPPGHYWVPGCTQQ
UJT98755.1	WDALFPSDPPFSPQSCRPQ	SCC98321.1	WGNNPVPSPRLPLLECTPQ	ABO47720.1	WYGFTPPPPGHYWVPGCTQQ
ACQ90575.1	WDIIRPPLPAFHSSSCTPQ	AXF51007.1	WGNTPPRPPRLPLLECTPQ	ABO47725.1	WYGFTPPPPGHYWVPGCTQQ
AAB67026.1	WDILFPADPAFCAQSCRPQ	SCC98314.1	WGNTPPRPPRLPLLECTPQ	ABO47728.1	WYGFTPPPPGHYWVPGCTQQ
AAB66936.1	WDILFPADPAFSPQSSRPQ	SCC98315.1	WGNTPPRPPRLPLLECTPQ	AAB02597.1	WYGFTPPPPGHYWVPGCTQQ
AAB67012.1	WDILFPADPPFCPQSCRPQ	SCC98316.1	WGNTPPRPPRLPLLECTPQ	ACM48872.1	WYGFTPPPPGYYWAPGCTQQ
UJT98761.1	WDILFPADPPFSPQSCRPQ	SCC98317.1	WGNTPPRPPRLPLLECTPQ	ACB13631.1	WYGFTPPPPGYYWVPGCTQQ
UJT98765.1	WDILFPADPPFSPQSCRPQ	CCD32717.1	WGNTPPRPPRLPLLECTPQ	ACB13632.1	WYGFTPPPPGYYWVPGCTQQ
UJT31352.1	WDILFPADPPFSPQSCRPQ	CAJ66093.1	WGNTPPRPPRLPLLECTPQ	ACB13633.1	WYGFTPPPPGYYWVPGCTQQ
UJT31353.1	WDILFPADPPFSPQSCRPQ	CAD90899.1	WGNTPPRPPRLPLLECTPQ	ACB13635.1	WYGFTPPPPGYYWVPGCTQQ
UJT31358.1	WDILFPADPPFSPQSCRPQ	UJT98788.1	WGNVPPRPPRLPLLECTPQ	ACM48868.1	WYGFTPPPPGYYWVPGCTQQ
UJT31359.1	WDILFPADPPFSPQSCRPQ	AXF51020.1	WGPSPAPPPRLPLLECTPQ	P0C6M3.1	WYGFTPPPPGYYWVPGCTQQ
UJT31360.1	WDILFPADPPFSPQSCRPQ	UJT98796.1	WGPSPTPPPRLPLLECTPQ	P0C6M6.1	WYGFTPPPPGYYWVPGCTQQ
UJT31361.1	WDILFPADPPFSPQSCRPQ	AXF50886.1	WGPSPTPPPRLPLLECTPQ	P0C6M7.1	WYGFTPPPPGYYWVPGCTQQ
UJT31367.1	WDILFPADPPFSPQSCRPQ	AXF50944.1	WGPSPTPPPRLPLLECTPQ	P0C6M8.1	WYGFTPPPPGYYWVPGCTQQ
UJT31368.1	WDILFPADPPFSPQSCRPQ	SCC98319.1	WGPSPTPPPRLPLLECTPQ	ABO47723.1	WYGFTPPPPGYYWVPGCTQQ
UJT31372.1	WDILFPADPPFSPQSCRPQ	SCC98320.1	WGPSPTPPPRLPLLECTPQ	ABO47724.1	WYGFTPPPPGYYWVPGCTQQ
UJT31376.1	WDILFPADPPFSPQSCRPQ	SBT96883.1	WGPSPTPPPRLPLLECTPQ	AAG44600.1	WYGFTPPPPGYYWVPGCTQQ
UJT31377.1	WDILFPADPPFSPQSCRPQ	AKA64728.1	WGPSPTPPPRLPLLECTPQ	AAG44601.1	WYGFTPPPPGYYWVPGCTQQ
UJT31385.1	WDILFPADPPFSPQSCRPQ	CCD32709.1	WGPSPTPPPRLPLLECTPQ	AAG44602.1	WYGFTPPPPGYYWVPGCTQQ
UJT31387.1	WDILFPADPPFSPQSCRPQ	CAD90891.1	WGPSPTPPPRLPLLECTPQ	AAG44603.1	WYGFTPPPPGYYWVPGCTQQ
UJT31394.1	WDILFPADPPFSPQSCRPQ	AXF50985.1	WGPXPAPPPRLPLLECTPQ	AAG44611.1	WYGFTPPPPGYYWVPGCTQQ
UJT31395.1	WDILFPADPPFSPQSCRPQ	ABW08419.1	WGQFPPPPPRLPLLECTPQ	AAB02595.1	WYGFTPPPPGYYWVPGCTQQ
UJT31396.1	WDILFPADPPFSPQSCRPQ	SCC98324.1	WGQPPPPPPRLPLLECTPQ	ABO47715.1	WYGFTSPPPGYYRVPGCTQQ
UJT31398.1	WDILFPADPPFSPQSCRPQ	CAJ66091.1	WGQQPPPPPRLPLLECTPQ	ABO47716.1	WYGFTTPPPGYYRVPGCTQQ
UJT31399.1	WDILFPADPPFSPQSCRPQ	CCD32719.1	WGQRPPPPPRLPLLECTPQ	UBT83735.1	WYGLSPPPPGYYWVPGCTQQ
UJT31400.1	WDILFPADPPFSPQSCRPQ	CAD90901.1	WGQRPPPPPRLPLLECTPQ	UBT83736.1	WYGLSPPPPGYYWVPGCTQQ
UJT31401.1	WDILFPADPPFSPQSCRPQ	AKA64726.1	WGRNPTPPPRLPLLECTPQ	SCC98305.1	WYGLTPPPPGHYWVPGCTQQ
UJT31402.1	WDILFPADPPFSPQSCRPQ	AKA64730.1	WGRNPTPPPRLPLLECTPQ	ABO47727.1	WYGLTPPPPGYYFVPGCTQQ
UJT31403.1	WDILFPADPPFSPQSCRPQ	AKA64724.1	WGTRPAPPPRLPLLECTPQ	UBT83734.1	WYGLTPPPPGYYWVPGCTQQ
UJT31405.1	WDILFPADPPFSPQSCRPQ	AXF51023.1	WGTSPTPPPRLPLLECTPQ	ACB13634.1	WYGLTPPPPGYYWVPGCTQQ
UJT31406.1	WDILFPADPPFSPQSCRPQ	ABW08418.1	WRHSLPPPLRFPLLECPPQ	ACM48861.1	WYGLTPPPPGYYWVPGCTQQ
UJT31407.1	WDILFPADPPFSPQSCRPQ	AXF51004.1	WSNTPPRPPRLPLLECTPQ	ACM48862.1	WYGLTPPPPGYYWVPGCTQQ
UJT31408.1	WDILFPADPPFSPQSCRPQ	UJT98783.1	WVDPGPPPPRLPLLECTPQ	ABO47722.1	WYGLTPPPPGYYWVPGCTQQ
UJT31409.1	WDILFPADPPFSPQSCRPQ	UJT98771.1	WVDPGPRPPRLPLLECTPQ	ABO47726.1	WYGLTPPPPGYYWVPGCTQQ
UJT31410.1	WDILFPADPPFSPQSCRPQ	CCD32715.1	WVDPGPRPPRLPLLECTPQ	AAB02601.1	WYGLTPPPPGYYWVPGCTQQ
UJT31411.1	WDILFPADPPFSPQSCRPQ	CAE51163.1	WVDPGPRPPRLPLLECTPQ	AIR77005.1	XYGFTPPPPGHYWAPGCTQQ
UJT31412.1	WDILFPADPPFSPQSCRPQ	CAE48182.1	WVDPGPRPPRLPLLECTPQ	AIR77021.1	XYGFTPPPPGHYWVPGCSQQ
UJT31413.1	WDILFPADPPFSPQSCRPQ	CAD90897.1	WVDPGPRPPRLPLLECTPQ	CDI64110.1	XYGFTPPPPGHYWVPGCSQQ
UJT31414.1	WDILFPADPPFSPQSCRPQ	BAD02947.1	WVDPGRPSPRLPLLECTPQ	AIR77013.1	XYGFTPPPPGHYWVPGCTQQ
UJT31415.1	WDILFPADPPFSPQSCRPQ	BAD02948.1	WVDPGRPSPRLPLLECTPQ	AIR77018.1	XYGFTPPPPGHYWVPGCTQQ
UJT31416.1	WDILFPADPPFSPQSCRPQ	BAD02950.1	WVDPGRPSPRLPLLECTPQ	AIR77019.1	XYGFTPPPPGHYWVPGCTQQ
UJT31417.1	WDILFPADPPFSPQSCRPQ	BAD02951.1	WVDPGRPSPRLPLLECTPQ	AIR77031.1	XYGFTPPPPGHYWVPGCTQQ
UJT31419.1	WDILFPADPPFSPQSCRPQ	BAD02952.1	WVDPGRPSPRLPLLECTPQ	AIR77034.1	XYGFTPPPPGHYWVPGCTQQ
UJT31420.1	WDILFPADPPFSPQSCRPQ	BAD02953.1	WVDPGRPSPRLPLLECTPQ	AIR77047.1	XYGFTPPPPGHYWVPGCTQQ
UJT31421.1	WDILFPADPPFSPQSCRPQ	BAD02954.1	WVDPGRPSPRLPLLECTPQ	AIR77048.1	XYGFTPPPPGHYWVPGCTQQ
UJT31422.1	WDILFPADPPFSPQSCRPQ	BAD02957.1	WVDPGRPSPRLPLLECTPQ	AIR77050.1	XYGFTPPPPGHYWVPGCTQQ
UJT31423.1	WDILFPADPPFSPQSCRPQ	BAD02958.1	WVDPGRPSPRLPLLECTPQ	CDI64117.1	XYGFTPPPPGHYWVPGCTQQ
UJT31426.1	WDILFPADPPFSPQSCRPQ	BAD02959.1	WVDPGRPSPRLPLLECTPQ	CDI64118.1	XYGFTPPPPGHYWVPGCTQQ
UJT31427.1	WDILFPADPPFSPQSCRPQ	BAD02960.1	WVDPGRPSPRLPLLECTPQ	AIR77017.1	XYGFTPPPPGHYWVPGCXQQ
UJT31429.1	WDILFPADPPFSPQSCRPQ	BAD02961.1	WVDPGRPSPRLPLLECTPQ	AIR77009.1	XYGFTPPPPGXXWVPGCTQQ
UJT31432.1	WDILFPADPPFSPQSCRPQ	BAD02962.1	WVDPGRPSPRLPLLECTPQ	AIR77006.1	XYGFTPPPPGXYWDPGCTQQ
UJT31433.1	WDILFPADPPFSPQSCRPQ	BAD02963.1	WVDPGRPSPRLPLLECTPQ	AIR77030.1	XYGFTPPPPGYHWVPGCTQQ
UJT31434.1	WDILFPADPPFSPQSCRPQ	BAD02964.1	WVDPGRPSPRLPLLECTPQ	AIR77041.1	XYGFTPPPPGYYWAPGCTQQ
UJT31435.1	WDILFPADPPFSPQSCRPQ	BAD02965.1	WVDPGRPSPRLPLLECTPQ	CDI64104.1	XYGFTPPPPGYYWASGCTQQ
UJT31436.1	WDILFPADPPFSPQSCRPQ	BAD02966.1	WVDPGRPSPRLPLLECTPQ	AIR77037.1	XYGFTPPPPGYYWVPGCSQQ
UJT31437.1	WDILFPADPPFSPQSCRPQ	BAD02968.1	WVDPGRPSPRLPLLECTPQ	AIR77010.1	XYGFTPPPPGYYWVPGCTQQ
UJT31440.1	WDILFPADPPFSPQSCRPQ	BAD02956.1	WVDPGRPTPRLPLLECTPQ	AIR77026.1	XYGFTPPPPGYYWVPGCTQQ
UJT31441.1	WDILFPADPPFSPQSCRPQ	SCC98311.1	WVDPGSRPPRLPLLECTPQ	AIR77035.1	XYGFTPPPPGYYWVPGCTQQ
UJT31443.1	WDILFPADPPFSPQSCRPQ	BAD02946.1	WVDPGVPPTRLPLLECTPQ	AIR77036.1	XYGFTPPPPGYYWVPGCTQQ
UJT31444.1	WDILFPADPPFSPQSCRPQ	QDC33586.1	WVDPQPPPPRLPLLECTPQ	AIR77042.1	XYGFTPPPPGYYWVPGCTQQ
UJT31445.1	WDILFPADPPFSPQSCRPQ	ADW84137.1	WVDPQPPPPRLPLLECTPQ	CDI64108.1	XYGFTPPPPGYYWVPGCTQQ
UJT31446.1	WDILFPADPPFSPQSCRPQ	UJT98793.1	WVDPSLPQQRLPLLECTPQ	CDI64113.1	XYGFTPPPPGYYWVPGCTQQ
UJT31448.1	WDILFPADPPFSPQSCRPQ	UJT98794.1	WVDPSPPQQRLPLLECTPQ	CDI64122.1	XYGFTPPPPGYYWVPGCTQQ
UJT31449.1	WDILFPADPPFSPQSCRPQ	BAD02969.1	WVGPEPPSPRLPLLECTPQ	CDI64105.1	XYGFTSPPPGHYFVPGCSQQ
UJT31452.1	WDILFPADPPFSPQSCRPQ	UJT98772.1	WVGPGSPPPRLPLLECTPQ	AIR77027.1	XYGFTSPPPGYYQVPGCTQQ
UJT31454.1	WDILFPADPPFSPQSCRPQ	UJT98787.1	WVGPGSPPPRLPLLECTPQ	AIR77029.1	XYGFTSPPPGYYRVPGCTQQ
UJT31455.1	WDILFPADPPFSPQSCRPQ	BAC56856.1	WVGPGSPSPRFPLLECTPQ	AIR77032.1	XYGFXPPPPGHYWVPGCTQQ
UJT31456.1	WDILFPADPPFSPQSCRPQ	ABO87279.1	WVGPQPPPPRLPLLECTPQ	AIR77040.1	XYGFXTPPPGYYRVPGCTQQ
UJT31457.1	WDILFPADPPFSPQSCRPQ	QDC33577.1	WVHPSPPQQRLPLLECTPQ	AIR77011.1	XYGLTPPPPGHYWVPGCTQQ
UJT31458.1	WDILFPADPPFSPQSCRPQ	QDC33580.1	WVHPSPPQQRLPLLECTPQ	AIR77028.1	XYGLTPPPPGHYWVPGCTQQ
UJT31459.1	WDILFPADPPFSPQSCRPQ	QDC33584.1	WVHPSPPQQRLPLLECTPQ	AIR77038.1	XYGLTPPPPGHYWVPGCTQQ
UJT31461.1	WDILFPADPPFSPQSCRPQ	QDC33585.1	WVHPSPPQQRLPLLECTPQ	AIR77025.1	XYGLTPPPPGYYWAPGCTQQ
UJT31462.1	WDILFPADPPFSPQSCRPQ	QDC33587.1	WVHPSPPQQRLPLLECTPQ	AIR77015.1	XYGLTPPPPGYYWVPGCTQQ
UJT31466.1	WDILFPADPPFSPQSCRPQ	AXT99879.1	WVHPSPPQQRLPLLECTPQ	AIR77024.1	XYGLTPPPPGYYWVPGCTQQ
UJT31467.1	WDILFPADPPFSPQSCRPQ	SBT96877.1	WVHPSPPQQRLPLLECTPQ	AIR77033.1	XYGLTPPPPGYYWVPGCTQQ
UJT31468.1	WDILFPADPPFSPQSCRPQ	ABO87254.1	WVHPSPPQQRLPLLECTPQ	AIR77039.1	XYGLTPPPPGYYWVPGCTQQ
UJT31484.1	WDILFPADPPFSPQSCRPQ	ABO87255.1	WVHPSPPQQRLPLLECTPQ	AIR77043.1	XYGLTPPPPGYYWVPGCTQQ
UJT31486.1	WDILFPADPPFSPQSCRPQ	ABO87256.1	WVHPSPPQQRLPLLECTPQ	AIR77045.1	XYGLTPPPPGYYWVPGCTQQ
UJT31487.1	WDILFPADPPFSPQSCRPQ	ABO87257.1	WVHPSPPQQRLPLLECTPQ	AIR77046.1	XYGLTPPPPGYYWVPGCTQQ
UBY12332.1	WDILFPADPPFSPQSCRPQ	AAC55090.1	WVHPSPPQQRLPLLECTPQ	AIR77051.1	XYGLTPPPPGYYWVPGCTQQ
UBY12336.1	WDILFPADPPFSPQSCRPQ	UJT98789.1	WVHPSPPQQRXPLLECTPQ	AIR77023.1	XYGXTPPPPGYYWVPGCTQQ
UBY12338.1	WDILFPADPPFSPQSCRPQ	QDC33578.1	WVHPTLLQPRLPLLECIPQ	AIR77049.1	XYGXTPPPPGYYWVPGCTQQ
UBY12340.1	WDILFPADPPFSPQSCRPQ	UJT98795.1	WVNPAPPGQRLPLLECTPQ
UBY12342.1	WDILFPADPPFSPQSCRPQ	UBY12368.1	WVNPAPPGQRLPLLECTPQ
UBY12346.1	WDILFPADPPFSPQSCRPQ	QNQ18021.1	WVNPAPPGQRLPLLECTPQ
UBY12352.1	WDILFPADPPFSPQSCRPQ	CAC51366.1	WVNPAPPGQRLPLLECTPQ
UBY12364.1	WDILFPADPPFSPQSCRPQ	CAC51302.1	WVNPAPPGQRLPLLECTPQ
QTC08517.1	WDILFPADPPFSPQSCRPQ	CAE48189.1	WVNPGPPPPRLPLLECTPQ
QTC08518.1	WDILFPADPPFSPQSCRPQ	CAJ66090.1	WVNPGPXPPRLPLLECTPQ
QTC08519.1	WDILFPADPPFSPQSCRPQ	BAD02955.1	WVNPGRPSPRLPLLECTPQ
QNQ17911.1	WDILFPADPPFSPQSCRPQ	BAD02967.1	WVNPGRPSPRLPLLECTPQ
QNQ17913.1	WDILFPADPPFSPQSCRPQ	UJT98779.1	WVNPGSPPPRLPLLECTPQ
QNQ17919.1	WDILFPADPPFSPQSCRPQ	QDC33582.1	WVNPQPPPPRLPLLECSPQ
QNQ17923.1	WDILFPADPPFSPQSCRPQ	QDC33398.1	WVNPQPPPPRLPLLECTPQ
QNQ17953.1	WDILFPADPPFSPQSCRPQ	QDC33399.1	WVNPQPPPPRLPLLECTPQ
QNQ17973.1	WDILFPADPPFSPQSCRPQ	QDC33401.1	WVNPQPPPPRLPLLECTPQ
QNQ17975.1	WDILFPADPPFSPQSCRPQ	QDC33403.1	WVNPQPPPPRLPLLECTPQ
QNQ18005.1	WDILFPADPPFSPQSCRPQ	AHW29528.1	WVNPQPPPPRLPLLECTPQ
QNQ18013.1	WDILFPADPPFSPQSCRPQ	ADW84129.1	WVNPQPPPPRLPLLECTPQ
QNQ18019.1	WDILFPADPPFSPQSCRPQ	ABG45867.1	WVNPQPPPPRLPLLECTPQ
QNQ18023.1	WDILFPADPPFSPQSCRPQ	BAD02971.1	WVNPQPPPPRLPLLECTPQ
QNH81438.1	WDILFPADPPFSPQSCRPQ	BAD02973.1	WVNPQPPPPRLPLLECTPQ
QNH81439.1	WDILFPADPPFSPQSCRPQ	BAD02975.1	WVNPQPPPPRLPLLECTPQ
QNH81440.1	WDILFPADPPFSPQSCRPQ	SCC98302.1	WVNPSPPQQRLPLLECTPQ
QNH81441.1	WDILFPADPPFSPQSCRPQ	ADW84059.1	WVNPSPPQQRLPLLECTPQ
QNH81442.1	WDILFPADPPFSPQSCRPQ	SCC98303.1	WVNPVPPGQRLPLLECTPQ
QNH81443.1	WDILFPADPPFSPQSCRPQ	CAC51365.1	WVNPVPPGQRLPLLECTPQ
QNH81444.1	WDILFPADPPFSPQSCRPQ	UJT98790.1	WVRPSPPQQRLPLLECTPQ
QNH81445.1	WDILFPADPPFSPQSCRPQ	UJT98791.1	WVRPSPPQQRLPLLECTPQ
QNH81446.1	WDILFPADPPFSPQSCRPQ	UJT98792.1	WVRPSPPQQRLPLLECTPQ
QNH81447.1	WDILFPADPPFSPQSCRPQ	UBY12366.1	WVRPSPPQQRLPLLECTPQ
QNH81448.1	WDILFPADPPFSPQSCRPQ	UBY12372.1	WVRPSPPQQRLPLLECTPQ
QNH81450.1	WDILFPADPPFSPQSCRPQ	UBY12374.1	WVRPSPPQQRLPLLECTPQ
QNH81451.1	WDILFPADPPFSPQSCRPQ	QDC33400.1	WVRPSPPQQRLPLLECTPQ
QNH81454.1	WDILFPADPPFSPQSCRPQ	QDC33494.1	WVRPSPPQQRLPLLECTPQ
QNH81455.1	WDILFPADPPFSPQSCRPQ	QDC33581.1	WVRPSPPQQRLPLLECTPQ
QNH81456.1	WDILFPADPPFSPQSCRPQ	AXT99880.1	WVRPSPPQQRLPLLECTPQ
QNH81457.1	WDILFPADPPFSPQSCRPQ	ADW84064.1	WVRPSPPQQRLPLLECTPQ
QNH81461.1	WDILFPADPPFSPQSCRPQ	ADW84098.1	WVRPSPPQQRLPLLECTPQ
QNH81466.1	WDILFPADPPFSPQSCRPQ	ADW84099.1	WVRPSPPQQRLPLLECTPQ
QNH81467.1	WDILFPADPPFSPQSCRPQ	ADW84105.1	WVRPSPPQQRLPLLECTPQ
QNH81468.1	WDILFPADPPFSPQSCRPQ	P0C6M4.1	WVRPSPPQQRLPLLECTPQ
QNH81470.1	WDILFPADPPFSPQSCRPQ	BAD02974.1	WVRPSPPQQRLPLLECTPQ
QNH81472.1	WDILFPADPPFSPQSCRPQ	ADW84062.1	WVRPSPXQQRLPLLECTPQ
QNH81474.1	WDILFPADPPFSPQSCRPQ	QNQ18025.1	WVSPEPRPPRLPLLECTPQ
QNH81477.1	WDILFPADPPFSPQSCRPQ	CCD32713.1	WVSPGAPSPRLPLLECTPQ
QNH81478.1	WDILFPADPPFSPQSCRPQ	CAD90895.1	WVSPGAPSPRLPLLECTPQ
QNH81480.1	WDILFPADPPFSPQSCRPQ	SCC98309.1	WVSPGARPPRLPLLECTPQ
QNH81483.1	WDILFPADPPFSPQSCRPQ	UJT98774.1	WVSPGPPPPRLPLLECTPQ
QNH81484.1	WDILFPADPPFSPQSCRPQ	UJT98776.1	WVSPGPPPPRLPLLECTPQ
QNH81487.1	WDILFPADPPFSPQSCRPQ	UJT98777.1	WVSPGPPPPRLPLLECTPQ
QNH81489.1	WDILFPADPPFSPQSCRPQ	UJT98778.1	WVSPGPPPPRLPLLECTPQ
QNH81492.1	WDILFPADPPFSPQSCRPQ	SCC98312.1	WVSPGPPPPRLPLLECTPQ
QNH81493.1	WDILFPADPPFSPQSCRPQ	UJT98769.1	WVSPGSPPPRLPLLECTPQ
QNH81496.1	WDILFPADPPFSPQSCRPQ	UJT98770.1	WVSPGSPPPRLPLLECTPQ
QNH81497.1	WDILFPADPPFSPQSCRPQ	UJT98773.1	WVSPGSPPPRLPLLECTPQ
QND75913.1	WDILFPADPPFSPQSCRPQ	UJT98781.1	WVSPGSPPPRLPLLECTPQ
QND75915.1	WDILFPADPPFSPQSCRPQ	UJT98782.1	WVSPGSPPPRLPLLECTPQ
BBG57460.1	WDILFPADPPFSPQSCRPQ	UJT98785.1	WVSPGSPPPRLPLLECTPQ
AEV40786.1	WDILFPADPPFSPQSCRPQ	SCC98306.1	WVSPGSPPPRLPLLECTPQ
AWI66730.1	WDILFPADPPFSPQSCRPQ	SCC98307.1	WVSPGSPPPRLPLLECTPQ
AVV65242.1	WDILFPADPPFSPQSCRPQ	SCC98310.1	WVSPGSPPPRLPLLECTPQ
AVV65244.1	WDILFPADPPFSPQSCRPQ	SCC98313.1	WVSPGSPPPRLPLLECTPQ
AVO03773.1	WDILFPADPPFSPQSCRPQ	SBT96879.1	WVSPGSPPPRLPLLECTPQ
AVO03790.1	WDILFPADPPFSPQSCRPQ	CAJ66095.1	WVSPGSPSPRLPLLECTPQ
SCC98285.1	WDILFPADPPFSPQSCRPQ	AGA20441.1	WVSPGTPPPRLPLLECTPQ
SCC98288.1	WDILFPADPPFSPQSCRPQ	UJT98784.1	WVSPGTPSPRLPLLECTPQ
SCC98289.1	WDILFPADPPFSPQSCRPQ	AGA20445.1	WVSPGTPSPRLPLLECTPQ
SCC98290.1	WDILFPADPPFSPQSCRPQ	ABO87271.1	WVSPQPPPHRLPLLECTPQ
SCC98292.1	WDILFPADPPFSPQSCRPQ	AAF13823.1	WVSPQPPPHRLPLLECTPQ
SCC98293.1	WDILFPADPPFSPQSCRPQ	AAF13824.1	WVSPQPPPHRLPLLECTPQ
ALI16950.1	WDILFPADPPFSPQSCRPQ	QFG56267.1	WVSPQPPPPRLPLLECTPQ
ALI16951.1	WDILFPADPPFSPQSCRPQ	QDC33402.1	WVSPQPPPPRLPLLECTPQ
AFI49452.1	WDILFPADPPFSPQSCRPQ	QDC33579.1	WVSPQPPPPRLPLLECTPQ
AFI49453.1	WDILFPADPPFSPQSCRPQ	AHW29513.1	WVSPQPPPPRLPLLECTPQ
AFI49454.1	WDILFPADPPFSPQSCRPQ	ADW84112.1	WVSPQPPPPRLPLLECTPQ
AEV91303.1	WDILFPADPPFSPQSCRPQ	ADW84121.1	WVSPQPPPPRLPLLECTPQ
AEQ93956.1	WDILFPADPPFSPQSCRPQ	ADW84126.1	WVSPQPPPPRLPLLECTPQ
ADM64588.1	WDILFPADPPFSPQSCRPQ	ADW84127.1	WVSPQPPPPRLPLLECTPQ
ADI24878.1	WDILFPADPPFSPQSCRPQ	ADW84128.1	WVSPQPPPPRLPLLECTPQ
ACX47252.1	WDILFPADPPFSPQSCRPQ	ADW84134.1	WVSPQPPPPRLPLLECTPQ
P0C6L5.1	WDILFPADPPFSPQSCRPQ	ADW84135.1	WVSPQPPPPRLPLLECTPQ
P0C6L6.1	WDILFPADPPFSPQSCRPQ	ADW84148.1	WVSPQPPPPRLPLLECTPQ
P0C6L7.1	WDILFPADPPFSPQSCRPQ	ADW84157.1	WVSPQPPPPRLPLLECTPQ
P0C6L8.1	WDILFPADPPFSPQSCRPQ	ADW84178.1	WVSPQPPPPRLPLLECTPQ
P0C6M5.1	WDILFPADPPFSPQSCRPQ	ADW84181.1	WVSPQPPPPRLPLLECTPQ
P0C6M9.1	WDILFPADPPFSPQSCRPQ	ADW84182.1	WVSPQPPPPRLPLLECTPQ
ACI62821.1	WDILFPADPPFSPQSCRPQ	ADW84183.1	WVSPQPPPPRLPLLECTPQ
ACI62829.1	WDILFPADPPFSPQSCRPQ	ABO87258.1	WVSPQPPPPRLPLLECTPQ
ACI62830.1	WDILFPADPPFSPQSCRPQ	ABO87259.1	WVSPQPPPPRLPLLECTPQ
CAQ16898.1	WDILFPADPPFSPQSCRPQ	ABO87260.1	WVSPQPPPPRLPLLECTPQ
CAQ16899.1	WDILFPADPPFSPQSCRPQ	ABO87261.1	WVSPQPPPPRLPLLECTPQ
CAQ16906.1	WDILFPADPPFSPQSCRPQ	ABO87262.1	WVSPQPPPPRLPLLECTPQ
CAQ16907.1	WDILFPADPPFSPQSCRPQ	ABO87263.1	WVSPQPPPPRLPLLECTPQ
CAQ16908.1	WDILFPADPPFSPQSCRPQ	ABO87264.1	WVSPQPPPPRLPLLECTPQ
CAQ16909.1	WDILFPADPPFSPQSCRPQ	ABO87265.1	WVSPQPPPPRLPLLECTPQ
CAQ16911.1	WDILFPADPPFSPQSCRPQ	ABO87266.1	WVSPQPPPPRLPLLECTPQ
CAQ16914.1	WDILFPADPPFSPQSCRPQ	ABO87267.1	WVSPQPPPPRLPLLECTPQ
CAQ16917.1	WDILFPADPPFSPQSCRPQ	ABO87268.1	WVSPQPPPPRLPLLECTPQ
CAQ16918.1	WDILFPADPPFSPQSCRPQ	ABO87269.1	WVSPQPPPPRLPLLECTPQ
CAQ16920.1	WDILFPADPPFSPQSCRPQ	ABO87270.1	WVSPQPPPPRLPLLECTPQ
CAQ16927.1	WDILFPADPPFSPQSCRPQ	ABO87272.1	WVSPQPPPPRLPLLECTPQ
CAQ16932.1	WDILFPADPPFSPQSCRPQ	ABO87273.1	WVSPQPPPPRLPLLECTPQ
CAQ16934.1	WDILFPADPPFSPQSCRPQ	ABO87274.1	WVSPQPPPPRLPLLECTPQ
CAI94877.1	WDILFPADPPFSPQSCRPQ	ABO87275.1	WVSPQPPPPRLPLLECTPQ
CAI94881.1	WDILFPADPPFSPQSCRPQ	ABO87276.1	WVSPQPPPPRLPLLECTPQ
ABO87233.1	WDILFPADPPFSPQSCRPQ	ABO87277.1	WVSPQPPPPRLPLLECTPQ
ABO87234.1	WDILFPADPPFSPQSCRPQ	ABO87278.1	WVSPQPPPPRLPLLECTPQ
ABO87235.1	WDILFPADPPFSPQSCRPQ	ABO87280.1	WVSPQPPPPRLPLLECTPQ
ABO87236.1	WDILFPADPPFSPQSCRPQ	ABO87281.1	WVSPQPPPPRLPLLECTPQ
ABO87237.1	WDILFPADPPFSPQSCRPQ	ABO87282.1	WVSPQPPPPRLPLLECTPQ
ABO87238.1	WDILFPADPPFSPQSCRPQ	ABO87283.1	WVSPQPPPPRLPLLECTPQ
ABO87239.1	WDILFPADPPFSPQSCRPQ	ABO87284.1	WVSPQPPPPRLPLLECTPQ
ABO87240.1	WDILFPADPPFSPQSCRPQ	ABO87285.1	WVSPQPPPPRLPLLECTPQ
ABO87241.1	WDILFPADPPFSPQSCRPQ	ABO87286.1	WVSPQPPPPRLPLLECTPQ
ABO87242.1	WDILFPADPPFSPQSCRPQ	ABO87287.1	WVSPQPPPPRLPLLECTPQ
ABO87243.1	WDILFPADPPFSPQSCRPQ	ABO87288.1	WVSPQPPPPRLPLLECTPQ
ABO87244.1	WDILFPADPPFSPQSCRPQ	ABO87289.1	WVSPQPPPPRLPLLECTPQ
ABO87245.1	WDILFPADPPFSPQSCRPQ	ABO87290.1	WVSPQPPPPRLPLLECTPQ
ABO87246.1	WDILFPADPPFSPQSCRPQ	ABO87291.1	WVSPQPPPPRLPLLECTPQ
ABO87247.1	WDILFPADPPFSPQSCRPQ	ABO87292.1	WVSPQPPPPRLPLLECTPQ
ABO87248.1	WDILFPADPPFSPQSCRPQ	ABO87293.1	WVSPQPPPPRLPLLECTPQ
ABO87249.1	WDILFPADPPFSPQSCRPQ	ABO87294.1	WVSPQPPPPRLPLLECTPQ
ABO87250.1	WDILFPADPPFSPQSCRPQ	ABO87295.1	WVSPQPPPPRLPLLECTPQ
ABO87251.1	WDILFPADPPFSPQSCRPQ	ABO87296.1	WVSPQPPPPRLPLLECTPQ
ABO87252.1	WDILFPADPPFSPQSCRPQ	ABG45866.1	WVSPQPPPPRLPLLECTPQ
ABO87253.1	WDILFPADPPFSPQSCRPQ	BAD02970.1	WVSPQPPPPRLPLLECTPQ
ABG45868.2	WDILFPADPPFSPQSCRPQ	BAD02972.1	WVSPQPPPPRLPLLECTPQ
ABC75247.1	WDILFPADPPFSPQSCRPQ	AAR18734.1	WVSPQPPPPRLPLLECTPQ
ABC75253.1	WDILFPADPPFSPQSCRPQ	AAF13819.1	WVSPQPPPPRLPLLECTPQ
ABC75260.1	WDILFPADPPFSPQSCRPQ	AAF13820.1	WVSPQPPPPRLPLLECTPQ
ABC75271.1	WDILFPADPPFSPQSCRPQ	AAF13821.1	WVSPQPPPPRLPLLECTPQ
BAE47339.1	WDILFPADPPFSPQSCRPQ	AAF13822.1	WVSPQPPPPRLPLLECTPQ
BAE47438.1	WDILFPADPPFSPQSCRPQ	AAF13825.1	WVSPQPPPPRLPLLECTPQ
AAZ49803.1	WDILFPADPPFSPQSCRPQ	AAF13826.1	WVSPQPPPPRLPLLECTPQ
AAQ09795.1	WDILFPADPPFSPQSCRPQ	AAF13827.1	WVSPQPPPPRLPLLECTPQ
AAN17321.1	WDILFPADPPFSPQSCRPQ	AAF13828.1	WVSPQPPPPRLPLLECTPQ
CAC51298.1	WDILFPADPPFSPQSCRPQ	AAF13829.1	WVSPQPPPPRLPLLECTPQ
AAG44604.1	WDILFPADPPFSPQSCRPQ	AAF13830.1	WVSPQPPPPRLPLLECTPQ
AAG44605.1	WDILFPADPPFSPQSCRPQ	AAF13831.1	WVSPQPPPPRLPLLECTPQ
AAG44606.1	WDILFPADPPFSPQSCRPQ	AAF13832.1	WVSPQPPPPRLPLLECTPQ
AAG44607.1	WDILFPADPPFSPQSCRPQ	AAF13833.1	WVSPQPPPPRLPLLECTPQ
AAG44608.1	WDILFPADPPFSPQSCRPQ	AAF13834.1	WVSPQPPPPRLPLLECTPQ
AAG44609.1	WDILFPADPPFSPQSCRPQ	AAF13835.1	WVSPQPPPPRLPLLECTPQ
AAF62279.1	WDILFPADPPFSPQSCRPQ	AAF13836.1	WVSPQPPPPRLPLLECTPQ
AAF62280.1	WDILFPADPPFSPQSCRPQ	AAF13837.1	WVSPQPPPPRLPLLECTPQ
AAF62281.1	WDILFPADPPFSPQSCRPQ	UBY12370.1	WVSPSPPQQRLPLLECTPQ
AAF13838.1	WDILFPADPPFSPQSCRPQ	P0C6L4.1	WVSPSPPQQRLPLLECTPQ
AAF13839.1	WDILFPADPPFSPQSCRPQ	P0C6L9.1	WVSPSPPQQRLPLLECTPQ
AAF13840.1	WDILFPADPPFSPQSCRPQ	P0C6M0.1	WVSPSPPQQRLPLLECTPQ
AAF13841.1	WDILFPADPPFSPQSCRPQ	AAO49187.1	WVSPSPPQQRLPLLECTPQ
AAF13842.1	WDILFPADPPFSPQSCRPQ	AGA20444.1	WVSXGTPPPRLPLLECTPQ
AAF13843.1	WDILFPADPPFSPQSCRPQ	AHW29518.1	WVXPQPPPPRLPLLECTPQ
AAF13845.1	WDILFPADPPFSPQSCRPQ	QAX25124.1	XAVPGPRSPRLPLLECTPQ
AAF13846.1	WDILFPADPPFSPQSCRPQ	AXF50995.1	XEHSPTPPPRLPLLECTPQ
AAF13847.1	WDILFPADPPFSPQSCRPQ	AXF50999.1	XEPNPAPPPRLPLLECTPQ
AAF13848.1	WDILFPADPPFSPQSCRPQ	AXF50969.1	XEPNPTPPPRLPLLECTPQ
AAF13850.1	WDILFPADPPFSPQSCRPQ	AXF50978.1	XEPNPTPPPRLPLLECTPQ
AAF13851.1	WDILFPADPPFSPQSCRPQ	AXF51009.1	XEPSPAPSPRLPLLECTPQ
AAF13852.1	WDILFPADPPFSPQSCRPQ	AXF50958.1	XGBTPPRXPRLPLLECTPQ
AAF13853.1	WDILFPADPPFSPQSCRPQ	AXF50940.1	XGNTPPRPPRLPLLECTPQ
AAF13854.1	WDILFPADPPFSPQSCRPQ	CAE51162.1	XGNTPPRPPRLPLLECTPQ
AAF13855.1	WDILFPADPPFSPQSCRPQ	CAE48170.1	XGNTPPRPPRLPLLECTPQ
AAF13856.1	WDILFPADPPFSPQSCRPQ	AXF50885.1	XGPDPPPPPRLPLLECTPQ
AAF13857.1	WDILFPADPPFSPQSCRPQ	AXF50904.1	XGPGPAPPPRLPLLECTPQ
AAF13858.1	WDILFPADPPFSPQSCRPQ	AXF50913.1	XGPNPAPPPRLPLLECTPQ
AAF13859.1	WDILFPADPPFSPQSCRPQ	AXF50981.1	XGPNPTPPPRLPLLECTPQ
AAF13860.1	WDILFPADPPFSPQSCRPQ	AXF51028.1	XGPNPTPPPRLPLLECTPQ
AAF13861.1	WDILFPADPPFSPQSCRPQ	AXF51008.1	XGPRPTPPPRLPLLECTPQ
AAF13862.1	WDILFPADPPFSPQSCRPQ	AXF50912.1	XGPSPAPPPRLPLLECTPQ
AAF13863.1	WDILFPADPPFSPQSCRPQ	AXF50918.1	XGPSPAPPPRLPLLECTPQ
AAF13864.1	WDILFPADPPFSPQSCRPQ	AXF50892.1	XGPSPTPPPRLPLLECTPQ
CAA04189.1	WDILFPADPPFSPQSCRPQ	AXF50915.1	XGPSPTPPPRLPLLECTPQ
AAB66930.1	WDILFPADPPFSPQSCRPQ	AXF50922.1	XGPSPTPPPRLPLLECTPQ
AAB66941.1	WDILFPADPPFSPQSCRPQ	AXF50928.1	XGPSPTPPPRLPLLECTPQ
AAB66944.1	WDILFPADPPFSPQSCRPQ	AXF50941.1	XGPSPTPPPRLPLLECTPQ
AAB66945.1	WDILFPADPPFSPQSCRPQ	AXF50957.1	XGPSPTPPPRLPLLECTPQ
AAB66946.1	WDILFPADPPFSPQSCRPQ	AXF50963.1	XGPSPTPPPRLPLLECTPQ
AAB66951.1	WDILFPADPPFSPQSCRPQ	AXF50967.1	XGPSPTPPPRLPLLECTPQ
AAB66967.1	WDILFPADPPFSPQSCRPQ	AXF50987.1	XGPSPTPPPRLPLLECTPQ
AAB66969.1	WDILFPADPPFSPQSCRPQ	SBT96882.1	XGPSPTPPPRLPLLECTPQ
AAB66970.1	WDILFPADPPFSPQSCRPQ	CAE48167.1	XGPSPTPPPRLPLLECTPQ
AAB66973.1	WDILFPADPPFSPQSCRPQ	CAE48187.1	XGPSPTPPPRLPLLECTPQ
AAB66974.1	WDILFPADPPFSPQSCRPQ	AXF51000.1	XGPSPTPSPRLPLLECTPQ
AAB66975.1	WDILFPADPPFSPQSCRPQ	AXF50952.1	XGPXPVPPPRLPLLECTPQ
AAB66976.1	WDILFPADPPFSPQSCRPQ	CAE48181.1	XGQRPPPPPRLPLLECTPQ
AAB66977.1	WDILFPADPPFSPQSCRPQ	SBT96881.1	XGSPPPRPPRLPLLECTPQ
AAB66978.1	WDILFPADPPFSPQSCRPQ	AXF51006.1	XGSSPPPPPRLPLLECTPQ
AAB66979.1	WDILFPADPPFSPQSCRPQ	AXF51012.1	XGTDPPPPPRLPLLECTPQ
AAB66981.1	WDILFPADPPFSPQSCRPQ	AXF50905.1	XGYTPPRSPRLPLLECTPQ
AAB66983.1	WDILFPADPPFSPQSCRPQ	ADW84111.1	XIVPQPPPPRLPLLECTPQ
AAB66984.1	WDILFPADPPFSPQSCRPQ	ADW84114.1	XIVPQPPPPRLPLLECTPQ
AAB66985.1	WDILFPADPPFSPQSCRPQ	ADW84160.1	XNXTQPPPPRLPLLECTPQ
AAB66986.1	WDILFPADPPFSPQSCRPQ	AUG90015.1	XSXSPPRPPRLPLLECTPQ
AAB66987.1	WDILFPADPPFSPQSCRPQ	ADW84176.1	XVDPQPPPPRLPLLECTPQ
AAB66991.1	WDILFPADPPFSPQSCRPQ	AHW29516.1	XVHPSPPQQRLPLLECTPQ
AAB66993.1	WDILFPADPPFSPQSCRPQ	ADW84057.1	XVHPSPPQQRLPLLECTPQ
AAB67013.1	WDILFPADPPFSPQSCRPQ	ADW84061.1	XVHPSPPQQRLPLLECTPQ
AAB67015.1	WDILFPADPPFSPQSCRPQ	ADW84066.1	XVHPSPPQQRLPLLECTPQ
AAB67016.1	WDILFPADPPFSPQSCRPQ	ADW84068.1	XVHPSPPQQRLPLLECTPQ
AAB67017.1	WDILFPADPPFSPQSCRPQ	ADW84075.1	XVHPSPPQQRLPLLECTPQ
AAB67019.1	WDILFPADPPFSPQSCRPQ	ADW84077.1	XVHPSPPQQRLPLLECTPQ
AAB67022.1	WDILFPADPPFSPQSCRPQ	ADW84078.1	XVHPSPPQQRLPLLECTPQ
AAB67023.1	WDILFPADPPFSPQSCRPQ	ADW84080.1	XVHPSPPQQRLPLLECTPQ
AAB67024.1	WDILFPADPPFSPQSCRPQ	ADW84081.1	XVHPSPPQQRLPLLECTPQ
AAB67028.1	WDILFPADPPFSPQSCRPQ	ADW84146.1	XVIPQPPPPRLPLLECTPQ
AAB67031.1	WDILFPADPPFSPQSCRPQ	CAE48188.1	XVNPGSPPPRLPLLECTPQ
AAB67032.1	WDILFPADPPFSPQSCRPQ	AHW29505.1	XVNPQPPPPRLPLLECTPQ
AAB67033.1	WDILFPADPPFSPQSCRPQ	ADW84136.1	XVNPQPPPPRLPLLECTPQ
AAB67034.1	WDILFPADPPFSPQSCRPQ	ADW84151.1	XVNPQPPPPRLPLLECTPQ
AAB67035.1	WDILFPADPPFSPQSCRPQ	ADW84154.1	XVNPQPPPPRLPLLECTPQ
1405307A	WDILFPADPPFSPQSCRPQ	ADW84156.1	XVNPQPPPPRLPLLECTPQ
1503299A	WDILFPADPPFSPQSCRPQ	ADW84166.1	XVNPQPPPPRLPLLECTPQ
1312360A	WDILFPADPPFSPQSCRPQ	ADW84167.1	XVNPQPPPPRLPLLECTPQ
AAA74192.1	WDILFPADPPFSPQSCRPQ	ADW84091.1	XVNPSPPQQRLPLLECTPQ
AAA98112.1	WDILFPADPPFSPQSCRPQ	ADW84101.1	XVNPSPPQQRLPLLECTPQ
AAA03691.1	WDILFPADPPFSPQSCRPQ	AHW29511.1	XVNPXPPPPRLPLLECTPQ
AAB02593.1	WDILFPADPPFSPQSCRPQ	ADW84115.1	XVNPXPPPPRLPLLECTPQ
AAB25694.1	WDILFPADPPFSPQSCRPQ	ADW84063.1	XVPPSPPQQRLPLLECTPQ
CAQ16930.1	WDILFPADPPFSPQSCRTQ	ADW84082.1	XVPPSPPQQRLPLLECTPQ
AAB66982.1	WDILFPADPPFSSQSCRPQ	AXF50932.1	XVPSPPLPPRLPLLECTPQ
QDC33583.1	WDILFPADPPFYPQSCRPQ	AXF51015.1	XVPSPTPPPRLPLLECTPQ
UJT31371.1	WDILFPADPPLSPQSCRPQ	AXF50992.1	XVPSPXPXPRLPLLECTPQ
NP_597693.2	WDILFPADPPSSPQSCRPQ	AHW29512.1	XVRPSPPQQRLPLLECTPQ
P29996.2	WDILFPADPPSSPQSCRPQ	ADW84060.1	XVRPSPPQQRLPLLECTPQ
UJT31370.1	WDILFPAEPPFSPQSCRPQ	ADW84065.1	XVRPSPPQQRLPLLECTPQ
UJT31502.1	WDILFPPDPPFSPQSCRPQ	ADW84069.1	XVRPSPPQQRLPLLECTPQ
QUE41322.1	WDILFPPDPPFSPQSCRPQ	ADW84071.1	XVRPSPPQQRLPLLECTPQ
AFF60011.1	WDILFPPDPPFSPQSCRPQ	ADW84073.1	XVRPSPPQQRLPLLECTPQ
AEQ93967.1	WDILFPPDPPFSPQSCRPQ	ADW84074.1	XVRPSPPQQRLPLLECTPQ
AEQ93970.1	WDILFPPDPPFSPQSCRPQ	ADW84079.1	XVRPSPPQQRLPLLECTPQ
CAQ16915.1	WDILFPPDPPFSPQSCRPQ	ADW84085.1	XVRPSPPQQRLPLLECTPQ
AHJ81361.1	WDILFPPDPPFSPQSCRTQ	ADW84087.1	XVRPSPPQQRLPLLECTPQ
UJT31357.1	WDILFPPEPPFSPQSCRPQ	ADW84093.1	XVRPSPPQQRLPLLECTPQ
QNQ17941.1	WDILFPPEPPFSPQSCRPQ	ADW84102.1	XVRPSPPQQRLPLLECTPQ
QNQ17987.1	WDILFPPEPPFSPQSCRPQ	CAE51161.1	XVSPGAPSPRLPLLECTPQ
QNQ17989.1	WDILFPPEPPFSPQSCRPQ	CAE48176.1	XVSPGSPPPRLPLLECTPQ
QNQ17991.1	WDILFPPEPPFSPQSCRPQ	AHW29503.1	XVSPQPPPPRLPLLECTPQ
QNQ17993.1	WDILFPPEPPFSPQSCRPQ	AHW29506.1	XVSPQPPPPRLPLLECTPQ
QNQ17995.1	WDILFPPEPPFSPQSCRPQ	AHW29510.1	XVSPQPPPPRLPLLECTPQ
QNQ17997.1	WDILFPPEPPFSPQSCRPQ	AHW29517.1	XVSPQPPPPRLPLLECTPQ
QGQ76709.1	WDILFPPEPPFSPQSCRPQ	AHW29519.1	XVSPQPPPPRLPLLECTPQ
AGA20446.1	WDILFPPEPPFSPQSCRPQ	AHW29520.1	XVSPQPPPPRLPLLECTPQ
ACQ90583.1	WDILFPSDPPFSPQSCHPQ	AHW29523.1	XVSPQPPPPRLPLLECTPQ
UJT98744.1	WDILFPSDPPFSPQSCRPQ	AHW29530.1	XVSPQPPPPRLPLLECTPQ
UJT98745.1	WDILFPSDPPFSPQSCRPQ	ADW84116.1	XVSPQPPPPRLPLLECTPQ
UJT98746.1	WDILFPSDPPFSPQSCRPQ	ADW84119.1	XVSPQPPPPRLPLLECTPQ
UJT98747.1	WDILFPSDPPFSPQSCRPQ	ADW84120.1	XVSPQPPPPRLPLLECTPQ
UJT98749.1	WDILFPSDPPFSPQSCRPQ	ADW84122.1	XVSPQPPPPRLPLLECTPQ
UJT98750.1	WDILFPSDPPFSPQSCRPQ	ADW84123.1	XVSPQPPPPRLPLLECTPQ
UJT98751.1	WDILFPSDPPFSPQSCRPQ	ADW84130.1	XVSPQPPPPRLPLLECTPQ
UJT98752.1	WDILFPSDPPFSPQSCRPQ	ADW84131.1	XVSPQPPPPRLPLLECTPQ
UJT98753.1	WDILFPSDPPFSPQSCRPQ	ADW84138.1	XVSPQPPPPRLPLLECTPQ
UJT98754.1	WDILFPSDPPFSPQSCRPQ	ADW84147.1	XVSPQPPPPRLPLLECTPQ
UJT98756.1	WDILFPSDPPFSPQSCRPQ	ADW84152.1	XVSPQPPPPRLPLLECTPQ
UJT98757.1	WDILFPSDPPFSPQSCRPQ	ADW84153.1	XVSPQPPPPRLPLLECTPQ
UJT98758.1	WDILFPSDPPFSPQSCRPQ	ADW84159.1	XVSPQPPPPRLPLLECTPQ
UJT98759.1	WDILFPSDPPFSPQSCRPQ	ADW84161.1	XVSPQPPPPRLPLLECTPQ
UJT98766.1	WDILFPSDPPFSPQSCRPQ	ADW84163.1	XVSPQPPPPRLPLLECTPQ
UJT31354.1	WDILFPSDPPFSPQSCRPQ	ADW84164.1	XVSPQPPPPRLPLLECTPQ
UJT31355.1	WDILFPSDPPFSPQSCRPQ	ADW84165.1	XVSPQPPPPRLPLLECTPQ
UJT31356.1	WDILFPSDPPFSPQSCRPQ	ADW84168.1	XVSPQPPPPRLPLLECTPQ
UJT31374.1	WDILFPSDPPFSPQSCRPQ	ADW84169.1	XVSPQPPPPRLPLLECTPQ
UJT31375.1	WDILFPSDPPFSPQSCRPQ	ADW84170.1	XVSPQPPPPRLPLLECTPQ
UJT31379.1	WDILFPSDPPFSPQSCRPQ	ADW84171.1	XVSPQPPPPRLPLLECTPQ
UJT31380.1	WDILFPSDPPFSPQSCRPQ	ADW84172.1	XVSPQPPPPRLPLLECTPQ
UJT31382.1	WDILFPSDPPFSPQSCRPQ	ADW84173.1	XVSPQPPPPRLPLLECTPQ
UJT31383.1	WDILFPSDPPFSPQSCRPQ	ADW84175.1	XVSPQPPPPRLPLLECTPQ
UJT31384.1	WDILFPSDPPFSPQSCRPQ	ADW84179.1	XVSPQPPPPRLPLLECTPQ
UJT31388.1	WDILFPSDPPFSPQSCRPQ	ADW84180.1	XVSPQPPPPRLPLLECTPQ
UJT31390.1	WDILFPSDPPFSPQSCRPQ	ADW84142.1	XVSPQPXPPRLPLLECTPQ
UJT31391.1	WDILFPSDPPFSPQSCRPQ	ADW84117.1	XVSPXPPPPRLPLLECTPQ
UJT31392.1	WDILFPSDPPFSPQSCRPQ	ADW84155.1	XVXPQPPPPRLPLLECTPQ
UJT31393.1	WDILFPSDPPFSPQSCRPQ	AHW29522.1	XVXPSPPQQRLPLLECTPQ
UJT31465.1	WDILFPSDPPFSPQSCRPQ	AHW29524.1	XVXPSPPQQRLPLLECTPQ
UJT31469.1	WDILFPSDPPFSPQSCRPQ	ADW84058.1	XVXPSPPQQRLPLLECTPQ
UJT31470.1	WDILFPSDPPFSPQSCRPQ	ADW84067.1	XVXPSPPQQRLPLLECTPQ
UJT31471.1	WDILFPSDPPFSPQSCRPQ	ADW84070.1	XVXPSPPQQRLPLLECTPQ
UJT31472.1	WDILFPSDPPFSPQSCRPQ	ADW84084.1	XVXPSPPQQRLPLLECTPQ
UJT31473.1	WDILFPSDPPFSPQSCRPQ	ADW84086.1	XVXPSPPQQRLPLLECTPQ
UJT31474.1	WDILFPSDPPFSPQSCRPQ	ADW84104.1	XVXPSPPQQRLPLLECTPQ
UJT31475.1	WDILFPSDPPFSPQSCRPQ	ADW84125.1	XXSPQPPPPRLPLLECTPQ
UJT31476.1	WDILFPSDPPFSPQSCRPQ
UJT31477.1	WDILFPSDPPFSPQSCRPQ
UJT31478.1	WDILFPSDPPFSPQSCRPQ
UJT31479.1	WDILFPSDPPFSPQSCRPQ
UJT31480.1	WDILFPSDPPFSPQSCRPQ
UJT31481.1	WDILFPSDPPFSPQSCRPQ
UJT31482.1	WDILFPSDPPFSPQSCRPQ
UJT31483.1	WDILFPSDPPFSPQSCRPQ
UJT31488.1	WDILFPSDPPFSPQSCRPQ
UJT31489.1	WDILFPSDPPFSPQSCRPQ
UJT31490.1	WDILFPSDPPFSPQSCRPQ
UJT31491.1	WDILFPSDPPFSPQSCRPQ
UJT31492.1	WDILFPSDPPFSPQSCRPQ
UJT31493.1	WDILFPSDPPFSPQSCRPQ
UJT31495.1	WDILFPSDPPFSPQSCRPQ
UJT31496.1	WDILFPSDPPFSPQSCRPQ
UJT31497.1	WDILFPSDPPFSPQSCRPQ
UJT31498.1	WDILFPSDPPFSPQSCRPQ
UJT31499.1	WDILFPSDPPFSPQSCRPQ
UJT31500.1	WDILFPSDPPFSPQSCRPQ
UJT31501.1	WDILFPSDPPFSPQSCRPQ
UJT31503.1	WDILFPSDPPFSPQSCRPQ
UJT31504.1	WDILFPSDPPFSPQSCRPQ
QNQ17905.1	WDILFPSDPPFSPQSCRPQ
QNQ17925.1	WDILFPSDPPFSPQSCRPQ
QNQ17937.1	WDILFPSDPPFSPQSCRPQ
QNQ17943.1	WDILFPSDPPFSPQSCRPQ
QNQ17945.1	WDILFPSDPPFSPQSCRPQ
QNQ17949.1	WDILFPSDPPFSPQSCRPQ
QNQ17957.1	WDILFPSDPPFSPQSCRPQ
QNQ17977.1	WDILFPSDPPFSPQSCRPQ
QNQ18001.1	WDILFPSDPPFSPQSCRPQ
QNQ18007.1	WDILFPSDPPFSPQSCRPQ
QNQ18015.1	WDILFPSDPPFSPQSCRPQ
QNB92993.1	WDILFPSDPPFSPQSCRPQ
QNB92995.1	WDILFPSDPPFSPQSCRPQ
QNB92997.1	WDILFPSDPPFSPQSCRPQ
QNB92999.1	WDILFPSDPPFSPQSCRPQ
QNB93001.1	WDILFPSDPPFSPQSCRPQ
QNB93003.1	WDILFPSDPPFSPQSCRPQ
QNB93005.1	WDILFPSDPPFSPQSCRPQ
QNB93007.1	WDILFPSDPPFSPQSCRPQ
QNB93009.1	WDILFPSDPPFSPQSCRPQ
QNB93011.1	WDILFPSDPPFSPQSCRPQ
QNB93013.1	WDILFPSDPPFSPQSCRPQ
QNB93015.1	WDILFPSDPPFSPQSCRPQ
QNB93017.1	WDILFPSDPPFSPQSCRPQ
QNB93019.1	WDILFPSDPPFSPQSCRPQ
QNB93021.1	WDILFPSDPPFSPQSCRPQ
QNB93023.1	WDILFPSDPPFSPQSCRPQ
QNB93025.1	WDILFPSDPPFSPQSCRPQ
QNB93027.1	WDILFPSDPPFSPQSCRPQ
QNB93029.1	WDILFPSDPPFSPQSCRPQ
QNB93031.1	WDILFPSDPPFSPQSCRPQ
QNB93033.1	WDILFPSDPPFSPQSCRPQ
QNB93035.1	WDILFPSDPPFSPQSCRPQ
QNB93037.1	WDILFPSDPPFSPQSCRPQ
QNB93039.1	WDILFPSDPPFSPQSCRPQ
QNB93041.1	WDILFPSDPPFSPQSCRPQ
QNB93043.1	WDILFPSDPPFSPQSCRPQ
QNB93045.1	WDILFPSDPPFSPQSCRPQ
QNB93047.1	WDILFPSDPPFSPQSCRPQ
QNB93049.1	WDILFPSDPPFSPQSCRPQ
QNB93053.1	WDILFPSDPPFSPQSCRPQ
QJC70214.1	WDILFPSDPPFSPQSCRPQ
QJC70215.1	WDILFPSDPPFSPQSCRPQ
QJC70217.1	WDILFPSDPPFSPQSCRPQ
QJC70218.1	WDILFPSDPPFSPQSCRPQ
QJC70219.1	WDILFPSDPPFSPQSCRPQ
QGX02458.1	WDILFPSDPPFSPQSCRPQ
QGX02459.1	WDILFPSDPPFSPQSCRPQ
QGX02460.1	WDILFPSDPPFSPQSCRPQ
QGQ76699.1	WDILFPSDPPFSPQSCRPQ
QGQ76705.1	WDILFPSDPPFSPQSCRPQ
QGQ76707.1	WDILFPSDPPFSPQSCRPQ
QGQ76711.1	WDILFPSDPPFSPQSCRPQ
QGQ76717.1	WDILFPSDPPFSPQSCRPQ
QGQ76719.1	WDILFPSDPPFSPQSCRPQ
QGQ76721.1	WDILFPSDPPFSPQSCRPQ
QCC89118.1	WDILFPSDPPFSPQSCRPQ
AXF50888.1	WDILFPSDPPFSPQSCRPQ
AXF50895.1	WDILFPSDPPFSPQSCRPQ
AXF50897.1	WDILFPSDPPFSPQSCRPQ
AXF50903.1	WDILFPSDPPFSPQSCRPQ
AXF50909.1	WDILFPSDPPFSPQSCRPQ
AXF50920.1	WDILFPSDPPFSPQSCRPQ
AXF50926.1	WDILFPSDPPFSPQSCRPQ
AXF50929.1	WDILFPSDPPFSPQSCRPQ
AXF50931.1	WDILFPSDPPFSPQSCRPQ
AXF50934.1	WDILFPSDPPFSPQSCRPQ
AXF50943.1	WDILFPSDPPFSPQSCRPQ
AXF50945.1	WDILFPSDPPFSPQSCRPQ
AXF50946.1	WDILFPSDPPFSPQSCRPQ
AXF50948.1	WDILFPSDPPFSPQSCRPQ
AXF50949.1	WDILFPSDPPFSPQSCRPQ
AXF50950.1	WDILFPSDPPFSPQSCRPQ
AXF50959.1	WDILFPSDPPFSPQSCRPQ
AXF50962.1	WDILFPSDPPFSPQSCRPQ
AXF50970.1	WDILFPSDPPFSPQSCRPQ
AXF50974.1	WDILFPSDPPFSPQSCRPQ
AXF50976.1	WDILFPSDPPFSPQSCRPQ
AXF50982.1	WDILFPSDPPFSPQSCRPQ
AXF51001.1	WDILFPSDPPFSPQSCRPQ
AXF51005.1	WDILFPSDPPFSPQSCRPQ
AXF51013.1	WDILFPSDPPFSPQSCRPQ
AXF51018.1	WDILFPSDPPFSPQSCRPQ
AXF51019.1	WDILFPSDPPFSPQSCRPQ
AXF51021.1	WDILFPSDPPFSPQSCRPQ
AXF51022.1	WDILFPSDPPFSPQSCRPQ
AXF51025.1	WDILFPSDPPFSPQSCRPQ
AWI66739.1	WDILFPSDPPFSPQSCRPQ
AWI66753.1	WDILFPSDPPFSPQSCRPQ
AWI66774.1	WDILFPSDPPFSPQSCRPQ
AVV65245.1	WDILFPSDPPFSPQSCRPQ
AVO03789.1	WDILFPSDPPFSPQSCRPQ
AVO03797.1	WDILFPSDPPFSPQSCRPQ
ASN65336.1	WDILFPSDPPFSPQSCRPQ
ASN65338.1	WDILFPSDPPFSPQSCRPQ
ASN65340.1	WDILFPSDPPFSPQSCRPQ
ASN65342.1	WDILFPSDPPFSPQSCRPQ
ASN65344.1	WDILFPSDPPFSPQSCRPQ
ASN65346.1	WDILFPSDPPFSPQSCRPQ
SCC98291.1	WDILFPSDPPFSPQSCRPQ
SCC98295.1	WDILFPSDPPFSPQSCRPQ
SCC98297.1	WDILFPSDPPFSPQSCRPQ
SCC98300.1	WDILFPSDPPFSPQSCRPQ
SBT96869.1	WDILFPSDPPFSPQSCRPQ
SBT96874.1	WDILFPSDPPFSPQSCRPQ
AKA64700.1	WDILFPSDPPFSPQSCRPQ
AKA64702.1	WDILFPSDPPFSPQSCRPQ
AKA64704.1	WDILFPSDPPFSPQSCRPQ
AKA64706.1	WDILFPSDPPFSPQSCRPQ
AKA64708.1	WDILFPSDPPFSPQSCRPQ
AKA64710.1	WDILFPSDPPFSPQSCRPQ
AKA64712.1	WDILFPSDPPFSPQSCRPQ
AKA64714.1	WDILFPSDPPFSPQSCRPQ
AKA64716.1	WDILFPSDPPFSPQSCRPQ
AKA64718.1	WDILFPSDPPFSPQSCRPQ
AKA64720.1	WDILFPSDPPFSPQSCRPQ
AKA64722.1	WDILFPSDPPFSPQSCRPQ
AJO72411.1	WDILFPSDPPFSPQSCRPQ
AJO72424.1	WDILFPSDPPFSPQSCRPQ
AJO72430.1	WDILFPSDPPFSPQSCRPQ
AJO72440.1	WDILFPSDPPFSPQSCRPQ
AHJ81358.1	WDILFPSDPPFSPQSCRPQ
AHJ81359.1	WDILFPSDPPFSPQSCRPQ
AHJ81360.1	WDILFPSDPPFSPQSCRPQ
AHJ81362.1	WDILFPSDPPFSPQSCRPQ
AGA20436.1	WDILFPSDPPFSPQSCRPQ
AGA20437.1	WDILFPSDPPFSPQSCRPQ
AGA20438.1	WDILFPSDPPFSPQSCRPQ
AGA20439.1	WDILFPSDPPFSPQSCRPQ
AGA20442.1	WDILFPSDPPFSPQSCRPQ
AGA20447.1	WDILFPSDPPFSPQSCRPQ
AGA20448.1	WDILFPSDPPFSPQSCRPQ
AGA20450.1	WDILFPSDPPFSPQSCRPQ
AGA20451.1	WDILFPSDPPFSPQSCRPQ
AFF60012.1	WDILFPSDPPFSPQSCRPQ
AEX60481.1	WDILFPSDPPFSPQSCRPQ
AEV91298.1	WDILFPSDPPFSPQSCRPQ
AEV91299.1	WDILFPSDPPFSPQSCRPQ
AEV91302.1	WDILFPSDPPFSPQSCRPQ
AEV91304.1	WDILFPSDPPFSPQSCRPQ
AEV91306.1	WDILFPSDPPFSPQSCRPQ
AEV91307.1	WDILFPSDPPFSPQSCRPQ
AEV91308.1	WDILFPSDPPFSPQSCRPQ
AEV91309.1	WDILFPSDPPFSPQSCRPQ
AEQ93959.1	WDILFPSDPPFSPQSCRPQ
AEQ93960.1	WDILFPSDPPFSPQSCRPQ
AEQ93961.2	WDILFPSDPPFSPQSCRPQ
AEQ93962.1	WDILFPSDPPFSPQSCRPQ
AEQ93963.1	WDILFPSDPPFSPQSCRPQ
AEQ93965.1	WDILFPSDPPFSPQSCRPQ
AEQ93966.1	WDILFPSDPPFSPQSCRPQ
AEQ93968.1	WDILFPSDPPFSPQSCRPQ
AEQ93969.2	WDILFPSDPPFSPQSCRPQ
AEQ93971.1	WDILFPSDPPFSPQSCRPQ
AEQ93972.1	WDILFPSDPPFSPQSCRPQ
AEQ93973.1	WDILFPSDPPFSPQSCRPQ
AEQ93974.1	WDILFPSDPPFSPQSCRPQ
AEQ93977.1	WDILFPSDPPFSPQSCRPQ
AED99988.1	WDILFPSDPPFSPQSCRPQ
AED99989.1	WDILFPSDPPFSPQSCRPQ
AED99990.1	WDILFPSDPPFSPQSCRPQ
ADY17550.1	WDILFPSDPPFSPQSCRPQ
ADM64586.1	WDILFPSDPPFSPQSCRPQ
ADM64587.1	WDILFPSDPPFSPQSCRPQ
ACQ90574.1	WDILFPSDPPFSPQSCRPQ
ACQ90576.1	WDILFPSDPPFSPQSCRPQ
ACQ90577.1	WDILFPSDPPFSPQSCRPQ
ACQ90578.1	WDILFPSDPPFSPQSCRPQ
ACQ90580.1	WDILFPSDPPFSPQSCRPQ
ACQ90581.1	WDILFPSDPPFSPQSCRPQ
ACQ90582.1	WDILFPSDPPFSPQSCRPQ
P0C6M1.1	WDILFPSDPPFSPQSCRPQ
P0C6M2.1	WDILFPSDPPFSPQSCRPQ
ACI62811.1	WDILFPSDPPFSPQSCRPQ
ACI62812.1	WDILFPSDPPFSPQSCRPQ
ACI62813.1	WDILFPSDPPFSPQSCRPQ
ACI62814.1	WDILFPSDPPFSPQSCRPQ
ACI62815.1	WDILFPSDPPFSPQSCRPQ
ACI62816.1	WDILFPSDPPFSPQSCRPQ
ACI62817.1	WDILFPSDPPFSPQSCRPQ
ACI62818.1	WDILFPSDPPFSPQSCRPQ
ACI62819.1	WDILFPSDPPFSPQSCRPQ
ACI62822.1	WDILFPSDPPFSPQSCRPQ
ACI62823.1	WDILFPSDPPFSPQSCRPQ
ACI62824.1	WDILFPSDPPFSPQSCRPQ
ACI62826.1	WDILFPSDPPFSPQSCRPQ
ACI62827.1	WDILFPSDPPFSPQSCRPQ
ACI62828.1	WDILFPSDPPFSPQSCRPQ
CAQ16894.1	WDILFPSDPPFSPQSCRPQ
CAQ16895.1	WDILFPSDPPFSPQSCRPQ
CAQ16896.1	WDILFPSDPPFSPQSCRPQ
CAQ16901.1	WDILFPSDPPFSPQSCRPQ
CAQ16902.1	WDILFPSDPPFSPQSCRPQ
CAQ16903.1	WDILFPSDPPFSPQSCRPQ
CAQ16904.1	WDILFPSDPPFSPQSCRPQ
CAQ16905.1	WDILFPSDPPFSPQSCRPQ
CAQ16910.1	WDILFPSDPPFSPQSCRPQ
CAQ16912.1	WDILFPSDPPFSPQSCRPQ
CAQ16913.1	WDILFPSDPPFSPQSCRPQ
CAQ16916.1	WDILFPSDPPFSPQSCRPQ
CAQ16919.1	WDILFPSDPPFSPQSCRPQ
CAQ16922.1	WDILFPSDPPFSPQSCRPQ
CAQ16923.1	WDILFPSDPPFSPQSCRPQ
CAQ16924.1	WDILFPSDPPFSPQSCRPQ
CAQ16925.1	WDILFPSDPPFSPQSCRPQ
CAQ16926.1	WDILFPSDPPFSPQSCRPQ
CAQ16931.1	WDILFPSDPPFSPQSCRPQ
CAQ16935.1	WDILFPSDPPFSPQSCRPQ
CAQ16936.1	WDILFPSDPPFSPQSCRPQ
ACA29524.1	WDILFPSDPPFSPQSCRPQ
ACA29526.1	WDILFPSDPPFSPQSCRPQ
ACA29527.1	WDILFPSDPPFSPQSCRPQ
ABW08420.1	WDILFPSDPPFSPQSCRPQ
BAF62249.1	WDILFPSDPPFSPQSCRPQ
ABC75249.1	WDILFPSDPPFSPQSCRPQ
ABC75250.1	WDILFPSDPPFSPQSCRPQ
ABC75251.1	WDILFPSDPPFSPQSCRPQ
ABC75255.1	WDILFPSDPPFSPQSCRPQ
ABC75256.1	WDILFPSDPPFSPQSCRPQ
ABC75257.1	WDILFPSDPPFSPQSCRPQ
ABC75258.1	WDILFPSDPPFSPQSCRPQ
ABC75259.1	WDILFPSDPPFSPQSCRPQ
ABC75261.1	WDILFPSDPPFSPQSCRPQ
ABC75262.1	WDILFPSDPPFSPQSCRPQ
ABC75263.1	WDILFPSDPPFSPQSCRPQ
ABC75264.1	WDILFPSDPPFSPQSCRPQ
ABC75265.1	WDILFPSDPPFSPQSCRPQ
ABC75266.1	WDILFPSDPPFSPQSCRPQ
ABC75267.1	WDILFPSDPPFSPQSCRPQ
ABC75268.1	WDILFPSDPPFSPQSCRPQ
ABC75269.1	WDILFPSDPPFSPQSCRPQ
ABC75270.1	WDILFPSDPPFSPQSCRPQ
BAE47310.1	WDILFPSDPPFSPQSCRPQ
BAE47347.1	WDILFPSDPPFSPQSCRPQ
BAE47350.1	WDILFPSDPPFSPQSCRPQ
BAE47386.1	WDILFPSDPPFSPQSCRPQ
BAE47414.1	WDILFPSDPPFSPQSCRPQ
BAE47426.1	WDILFPSDPPFSPQSCRPQ
BAE47433.1	WDILFPSDPPFSPQSCRPQ
AAZ49800.1	WDILFPSDPPFSPQSCRPQ
AAG44610.1	WDILFPSDPPFSPQSCRPQ
AAB66924.1	WDILFPSDPPFSPQSCRPQ
AAB66925.1	WDILFPSDPPFSPQSCRPQ
AAB66926.1	WDILFPSDPPFSPQSCRPQ
AAB66927.1	WDILFPSDPPFSPQSCRPQ
AAB66928.1	WDILFPSDPPFSPQSCRPQ
AAB66929.1	WDILFPSDPPFSPQSCRPQ
AAB66932.1	WDILFPSDPPFSPQSCRPQ
AAB66933.1	WDILFPSDPPFSPQSCRPQ
AAB66934.1	WDILFPSDPPFSPQSCRPQ
AAB66935.1	WDILFPSDPPFSPQSCRPQ
AAB66938.1	WDILFPSDPPFSPQSCRPQ
AAB66939.1	WDILFPSDPPFSPQSCRPQ
AAB66940.1	WDILFPSDPPFSPQSCRPQ
AAB66942.1	WDILFPSDPPFSPQSCRPQ
AAB66943.1	WDILFPSDPPFSPQSCRPQ
AAB66947.1	WDILFPSDPPFSPQSCRPQ
AAB66952.1	WDILFPSDPPFSPQSCRPQ
AAB66953.1	WDILFPSDPPFSPQSCRPQ
AAB66955.1	WDILFPSDPPFSPQSCRPQ
AAB66958.1	WDILFPSDPPFSPQSCRPQ
AAB66959.1	WDILFPSDPPFSPQSCRPQ
AAB66962.1	WDILFPSDPPFSPQSCRPQ
AAB66963.1	WDILFPSDPPFSPQSCRPQ
AAB66964.1	WDILFPSDPPFSPQSCRPQ
AAB66965.1	WDILFPSDPPFSPQSCRPQ
AAB66966.1	WDILFPSDPPFSPQSCRPQ
AAB66990.1	WDILFPSDPPFSPQSCRPQ
AAB66994.1	WDILFPSDPPFSPQSCRPQ
AAB66995.1	WDILFPSDPPFSPQSCRPQ
AAB66996.1	WDILFPSDPPFSPQSCRPQ
AAB66997.1	WDILFPSDPPFSPQSCRPQ
AAB66998.1	WDILFPSDPPFSPQSCRPQ
AAB67000.1	WDILFPSDPPFSPQSCRPQ
AAB67001.1	WDILFPSDPPFSPQSCRPQ
AAB67002.1	WDILFPSDPPFSPQSCRPQ
AAB67003.1	WDILFPSDPPFSPQSCRPQ
AAB67005.1	WDILFPSDPPFSPQSCRPQ
AAB67006.1	WDILFPSDPPFSPQSCRPQ
AAB67007.1	WDILFPSDPPFSPQSCRPQ
AAB67008.1	WDILFPSDPPFSPQSCRPQ
AAB67009.1	WDILFPSDPPFSPQSCRPQ
AAB67010.1	WDILFPSDPPFSPQSCRPQ
AAB67011.1	WDILFPSDPPFSPQSCRPQ
AAB67020.1	WDILFPSDPPFSPQSCRPQ
AAB67021.1	WDILFPSDPPFSPQSCRPQ
AAB67025.1	WDILFPSDPPFSPQSCRPQ
AAB59753.1	WDILFPSDPPFSPQSCRPQ
UJT31386.1	WDILFPSDPPFSPQSCRTQ
QUE41323.1	WDILFPSDPPFSPQSCRTQ
QUE41324.1	WDILFPSDPPFSPQSCRTQ
QGQ76701.1	WDILFPSDPPFSPQSCRTQ
QGQ76703.1	WDILFPSDPPFSPQSCRTQ
SCC98298.1	WDILFPSDPPFSPQSCRTQ
SCC98299.1	WDILFPSDPPFSPQSCRTQ
SCC98301.1	WDILFPSDPPFSPQSCRTQ
CAQ16897.1	WDILFPSDPPFSPQSGRPQ
AAZ49801.1	WDILFPSDPPLSPQSCRPQ
QAX25114.1	WDILFPTDPPFSPQSCRPQ
AAB66972.1	WDILFPTDPPFSPQSCRPQ
AAB02599.1	WDILFPVDPPFSPQSCRLQ
UJT31439.1	WDILFPVDPPFSPQSCRPQ
UBY12354.1	WDILFPVDPPFSPQSCRPQ
UBY12356.1	WDILFPVDPPFSPQSCRPQ
UBY12358.1	WDILFPVDPPFSPQSCRPQ
UBY12360.1	WDILFPVDPPFSPQSCRPQ
UBY12362.1	WDILFPVDPPFSPQSCRPQ
QNQ17939.1	WDILFPVDPPFSPQSCRPQ
BAD02976.1	WDILFPVDPPFSPQSCRPQ
BAD02977.1	WDILFPVDPPFSPQSCRPQ
UJT31378.1	WDILFPXDPPFSPQSCRPQ
UJT31494.1	WDILFPXDPPFSPQSCRPQ
SCC98296.1	WDILFPXDPPFSPQSCRPQ
CAQ16929.1	WDILLPSDPPFSPQSCRPQ
AAZ49802.1	WDILLPSDPPLSPQSCRPQ
UJT31485.1	WDJLFPSDPPFSPQSCRPQ
UCC70259.1	WDKIHPPLPAFHSSSCTPQ
UJT31418.1	WDKLFPADPPFSPQSCRPQ
UJT31428.1	WDKLFPADPPFSPQSCRPQ
UJT31460.1	WDKLFPADPPFSPQSCRPQ
UJT98763.1	WDLLFPADPPFSPQSCRPQ
UJT31364.1	WDLLFPADPPFSPQSCRPQ
UJT31365.1	WDLLFPADPPFSPQSCRPQ
UJT31381.1	WDLLFPADPPFSPQSCRPQ
UJT31397.1	WDLLFPADPPFSPQSCRPQ
UJT31424.1	WDLLFPADPPFSPQSCRPQ
UJT31438.1	WDLLFPADPPFSPQSCRPQ
UJT31442.1	WDLLFPADPPFSPQSCRPQ
UJT31450.1	WDLLFPADPPFSPQSCRPQ
UJT31451.1	WDLLFPADPPFSPQSCRPQ
UJT31453.1	WDLLFPADPPFSPQSCRPQ
UBY12344.1	WDLLFPADPPFSPQSCRPQ
QNQ17903.1	WDLLFPADPPFSPQSCRPQ
QNQ17907.1	WDLLFPADPPFSPQSCRPQ
QNQ17909.1	WDLLFPADPPFSPQSCRPQ
QNQ17915.1	WDLLFPADPPFSPQSCRPQ
QNQ17917.1	WDLLFPADPPFSPQSCRPQ
QNQ17921.1	WDLLFPADPPFSPQSCRPQ
QNQ17927.1	WDLLFPADPPFSPQSCRPQ
QNQ17931.1	WDLLFPADPPFSPQSCRPQ
QNQ17933.1	WDLLFPADPPFSPQSCRPQ
QNQ17935.1	WDLLFPADPPFSPQSCRPQ
QNQ17947.1	WDLLFPADPPFSPQSCRPQ
QNQ17951.1	WDLLFPADPPFSPQSCRPQ
QNQ17955.1	WDLLFPADPPFSPQSCRPQ
QNQ17959.1	WDLLFPADPPFSPQSCRPQ
QNQ17961.1	WDLLFPADPPFSPQSCRPQ
QNQ17963.1	WDLLFPADPPFSPQSCRPQ
QNQ17965.1	WDLLFPADPPFSPQSCRPQ
QNQ17967.1	WDLLFPADPPFSPQSCRPQ
QNQ17969.1	WDLLFPADPPFSPQSCRPQ
QNQ17971.1	WDLLFPADPPFSPQSCRPQ
QNQ17983.1	WDLLFPADPPFSPQSCRPQ
QNQ17999.1	WDLLFPADPPFSPQSCRPQ
QNQ18003.1	WDLLFPADPPFSPQSCRPQ
QNQ18009.1	WDLLFPADPPFSPQSCRPQ
QND75905.1	WDLLFPADPPFSPQSCRPQ
QND75917.1	WDLLFPADPPFSPQSCRPQ
AVO03788.1	WDLLFPADPPFSPQSCRPQ
SCC98286.1	WDLLFPADPPFSPQSCRPQ
SCC98294.1	WDLLFPADPPFSPQSCRPQ
AFN85446.1	WDLLFPADPPFSPQSCRPQ
AEV91300.1	WDLLFPADPPFSPQSCRPQ
AEQ93978.1	WDLLFPADPPFSPQSCRPQ
ACI62831.1	WDLLFPADPPFSPQSCRPQ
ACI62832.1	WDLLFPADPPFSPQSCRPQ
CAQ16921.1	WDLLFPADPPFSPQSCRPQ
ABC75248.1	WDLLFPADPPFSPQSCRPQ
ABC75252.1	WDLLFPADPPFSPQSCRPQ
BAE47398.1	WDLLFPADPPFSPQSCRPQ
BAE47410.1	WDLLFPADPPFSPQSCRPQ
AAO49188.1	WDLLFPADPPFSPQSCRPQ
AAO49189.1	WDLLFPADPPFSPQSCRPQ
AAB66968.1	WDLLFPADPPFSPQSCRPQ
AAB66980.1	WDLLFPADPPFSPQSCRPQ
AAB66992.1	WDLLFPADPPFSPQSCRPQ
AAB67014.1	WDLLFPADPPFSPQSCRPQ
AAB67027.1	WDLLFPADPPFSPQSCRPQ
AAB67029.1	WDLLFPADPPFSPQSCRPQ
AAB67030.1	WDLLFPADPPFSPQSCRPQ
AAA45724.1	WDLLFPADPPFSPQSCRPQ
BAE47422.1	WDLLFPADPPFSPQSCRTQ
UJT31425.1	WDLLFPADPPFSPQSCXPQ
UJT31373.1	WDLLFPSDPPFSPQSCRPQ
UJT31389.1	WDLLFPSDPPFSPQSCRPQ
UJT31447.1	WDLLFPSDPPFSPQSCRPQ
QNQ17929.1	WDLLFPSDPPFSPQSCRPQ
QNQ17979.1	WDLLFPSDPPFSPQSCRPQ
QNQ17981.1	WDLLFPSDPPFSPQSCRPQ
QNQ17985.1	WDLLFPSDPPFSPQSCRPQ
QNQ18011.1	WDLLFPSDPPFSPQSCRPQ
QNQ18017.1	WDLLFPSDPPFSPQSCRPQ
QGQ76715.1	WDLLFPSDPPFSPQSCRPQ
AXF50973.1	WDLLFPSDPPFSPQSCRPQ
AJO72418.1	WDLLFPSDPPFSPQSCRPQ
AJO72436.1	WDLLFPSDPPFSPQSCRPQ
AEX60476.1	WDLLFPSDPPFSPQSCRPQ
AEX60477.1	WDLLFPSDPPFSPQSCRPQ
AEV91301.1	WDLLFPSDPPFSPQSCRPQ
AEV91305.1	WDLLFPSDPPFSPQSCRPQ
AEV91310.1	WDLLFPSDPPFSPQSCRPQ
AEQ93957.1	WDLLFPSDPPFSPQSCRPQ
AEQ93958.1	WDLLFPSDPPFSPQSCRPQ
AEQ93975.1	WDLLFPSDPPFSPQSCRPQ
AEO50953.1	WDLLFPSDPPFSPQSCRPQ
ACI62820.1	WDLLFPSDPPFSPQSCRPQ
CAQ16928.1	WDLLFPSDPPFSPQSCRPQ
CAQ16933.1	WDLLFPSDPPFSPQSCRPQ
ACA29525.1	WDLLFPSDPPFSPQSCRPQ
AAB66948.1	WDLLFPSDPPFSPQSCRPQ
AAB66961.1	WDLLFPSDPPFSPQSCRPQ
AAB66988.1	WDLLFPSDPPFSPQSCRPQ
AAB66999.1	WDLLFPSDPPFSPQSCRPQ
QGQ76713.1	WDLLFPSDPPFSPQSCRTQ
AEQ93964.1	WDLLFPSDPPFSPQSCRTQ
UJT31369.1	WDLLFPTDPPFSPQSCRPQ
UJT31404.1	WDLLFPTDPPFSPQSCRPQ
UBY12348.1	WDLLFPVDPPFSPQSCRPQ
AAB66971.1	WDLLFPVDPPFSPQSCRPQ
UJT98762.1	WDMLFPADPPFSPQSCRPQ
UJT31362.1	WDMLFPADPPFSPQSCRPQ
UJT31363.1	WDMLFPADPPFSPQSCRPQ
UJT31366.1	WDMLFPADPPFSPQSCRPQ
UBY12330.1	WDMLFPADPPFSPQSCRPQ
UBY12334.1	WDMLFPADPPFSPQSCRPQ
UBY12350.1	WDMLFPADPPFSPQSCRPQ
AAF62282.1	WDMLFPADPPFSPQSCRPQ
AAF13849.1	WDMLFPADPPFSPQSCRPQ
AAB66931.1	WDMLFPADPPFSPQSCRPQ
AAB66989.1	WDMLFPADPPFSPQSCRPQ
AAB67018.1	WDMLFPADPPFSPQSCRPQ
UJT31463.1	WDMLFPSDPPFSPQSCRPQ
UJT31464.1	WDMLFPSDPPFSPQSCRPQ
QNB93051.1	WDMLFPSDPPFSPQSCRPQ
QJC70216.1	WDMLFPSDPPFSPQSCRPQ
ARC76930.1	WDMLFPSDPPFSPQSCRPQ
ACI62825.1	WDMLFPSDPPFSPQSCRPQ
CAQ16900.1	WDMLFPSDPPFSPQSCRPQ
BAE47358.1	WDMLFPSDPPFSPQSCRPQ
BAE47394.1	WDMLFPSDPPFSPQSCRPQ
ABC75254.1	WDRLFPSDPPFSPQSCRPQ
ACQ90579.1	WDSNRPPLPAFHSSSCTPQ
CAI94878.1	WDTLFPADPPLSPQSCRPQ
BAE47376.1	WDTLLPSDPPFSPQSCRTQ
AJO72414.1	WDVLFPADPPFSPQSCRPQ
UJT98760.1	WDVLFPSDPPFSPQSCRPQ
AJO72413.1	WDVLFPSDPPFSPQSCRPQ
UJT31431.1	WDXLFPADPPFSPQSCRPQ
AWI66745.1	WDXLFPSDPPFSPQSCRPQ
UJT98767.1	WNSLFPSDPPFSPQSCRTQ
AAB66949.1	WVILFPSDPPFSPQSCRPQ
AAB66950.1	WVILFPSDPPFSPQSCRPQ
AAB66954.1	WVILFPSDPPFSPQSCRPQ
AAB66956.1	WVILFPSDPPFSPQSCRPQ
AAB66957.1	WVILFPSDPPFSPQSCRPQ
AAB66960.1	WVLLFPSDPPFSPQSCRPQ
BAE47440.1	XBILFPPXPPFSPQSCRXQ
QNH81471.1	XDILFPADPPFSPQSCRPQ
QND75904.1	XDILFPADPPFSPQSCRPQ
QAX25118.1	XDILFPADPPFSPQSCRPQ
QAX25122.1	XDILFPADPPFSPQSCRPQ
QAX25126.1	XDILFPADPPFSPQSCRPQ
QAX25130.1	XDILFPADPPFSPQSCRPQ
QAX25142.1	XDILFPADPPFSPQSCRPQ
QAX25157.1	XDILFPADPPFSPQSCRPQ
QAX25159.1	XDILFPADPPFSPQSCRPQ
AYN44134.1	XDILFPADPPFSPQSCRPQ
AYE54588.1	XDILFPADPPFSPQSCRPQ
AWI66721.1	XDILFPADPPFSPQSCRPQ
AVO03772.1	XDILFPADPPFSPQSCRPQ
AVO03774.1	XDILFPADPPFSPQSCRPQ
AVO03775.1	XDILFPADPPFSPQSCRPQ
AVO03778.1	XDILFPADPPFSPQSCRPQ
AVO03780.1	XDILFPADPPFSPQSCRPQ
AVO03781.1	XDILFPADPPFSPQSCRPQ
AVO03782.1	XDILFPADPPFSPQSCRPQ
AVO03784.1	XDILFPADPPFSPQSCRPQ
AVO03786.1	XDILFPADPPFSPQSCRPQ
AVO03787.1	XDILFPADPPFSPQSCRPQ
AVO03791.1	XDILFPADPPFSPQSCRPQ
AVO03793.1	XDILFPADPPFSPQSCRPQ
AVO03795.1	XDILFPADPPFSPQSCRPQ
AVO03798.1	XDILFPADPPFSPQSCRPQ
AVO03799.1	XDILFPADPPFSPQSCRPQ
AVO03800.1	XDILFPADPPFSPQSCRPQ
AVO03801.1	XDILFPADPPFSPQSCRPQ
AVO03802.1	XDILFPADPPFSPQSCRPQ
ARB43917.1	XDILFPADPPFSPQSCRPQ
SBT96871.1	XDILFPADPPFSPQSCRPQ
SBT96876.1	XDILFPADPPFSPQSCRPQ
ADW84107.1	XDILFPADPPFSPQSCRPQ
BAF65103.1	XDILFPADPPFSPQSCRPQ
BAF65104.1	XDILFPADPPFSPQSCRPQ
BAF65114.1	XDILFPADPPFSPQSCRPQ
CAI94873.1	XDILFPADPPFSPQSCRPQ
CAI94876.1	XDILFPADPPFSPQSCRPQ
CAI94879.1	XDILFPADPPFSPQSCRPQ
CAI94880.1	XDILFPADPPFSPQSCRPQ
BAE92090.1	XDILFPADPPFSPQSCRPQ
BAE92094.1	XDILFPADPPFSPQSCRPQ
BAE92095.1	XDILFPADPPFSPQSCRPQ
BAE92097.1	XDILFPADPPFSPQSCRPQ
BAE92099.1	XDILFPADPPFSPQSCRPQ
BAE92104.1	XDILFPADPPFSPQSCRPQ
BAE48618.1	XDILFPADPPFSPQSCRPQ
BAE48621.1	XDILFPADPPFSPQSCRPQ
BAE48634.1	XDILFPADPPFSPQSCRPQ
BAE48640.1	XDILFPADPPFSPQSCRPQ
BAE48643.1	XDILFPADPPFSPQSCRPQ
BAE47327.1	XDILFPADPPFSPQSCRPQ
BAE47334.1	XDILFPADPPFSPQSCRPQ
BAE47336.1	XDILFPADPPFSPQSCRPQ
BAE47342.1	XDILFPADPPFSPQSCRPQ
BAE47367.1	XDILFPADPPFSPQSCRPQ
BAE47368.1	XDILFPADPPFSPQSCRPQ
BAE47373.1	XDILFPADPPFSPQSCRPQ
BAE47377.1	XDILFPADPPFSPQSCRPQ
BAE47442.1	XDILFPADPPFSPQSCRPQ
CAE48168.1	XDILFPADPPFSPQSCRPQ
1709302A	XDILFPADPPFSPQSCRPQ
QAX25152.1	XDILFPADPPFSPQSCRTQ
BAE47384.1	XDILFPSBPPFSPQSCRPQ
UJT98748.1	XDILFPSDPPFSPQSCRPQ
UJT98768.1	XDILFPSDPPFSPQSCRPQ
QQZ00852.1	XDILFPSDPPFSPQSCRPQ
QAX25128.1	XDILFPSDPPFSPQSCRPQ
QAX25134.1	XDILFPSDPPFSPQSCRPQ
QAX25138.1	XDILFPSDPPFSPQSCRPQ
QAX25140.1	XDILFPSDPPFSPQSCRPQ
QAX25144.1	XDILFPSDPPFSPQSCRPQ
QAX25146.1	XDILFPSDPPFSPQSCRPQ
AXF50889.1	XDILFPSDPPFSPQSCRPQ
AXF50893.1	XDILFPSDPPFSPQSCRPQ
AXF50894.1	XDILFPSDPPFSPQSCRPQ
AXF50896.1	XDILFPSDPPFSPQSCRPQ
AXF50898.1	XDILFPSDPPFSPQSCRPQ
AXF50899.1	XDILFPSDPPFSPQSCRPQ
AXF50900.1	XDILFPSDPPFSPQSCRPQ
AXF50901.1	XDILFPSDPPFSPQSCRPQ
AXF50902.1	XDILFPSDPPFSPQSCRPQ
AXF50906.1	XDILFPSDPPFSPQSCRPQ
AXF50907.1	XDILFPSDPPFSPQSCRPQ
AXF50908.1	XDILFPSDPPFSPQSCRPQ
AXF50910.1	XDILFPSDPPFSPQSCRPQ
AXF50911.1	XDILFPSDPPFSPQSCRPQ
AXF50914.1	XDILFPSDPPFSPQSCRPQ
AXF50916.1	XDILFPSDPPFSPQSCRPQ
AXF50919.1	XDILFPSDPPFSPQSCRPQ
AXF50921.1	XDILFPSDPPFSPQSCRPQ
AXF50923.1	XDILFPSDPPFSPQSCRPQ
AXF50924.1	XDILFPSDPPFSPQSCRPQ
AXF50925.1	XDILFPSDPPFSPQSCRPQ
AXF50927.1	XDILFPSDPPFSPQSCRPQ
AXF50930.1	XDILFPSDPPFSPQSCRPQ
AXF50933.1	XDILFPSDPPFSPQSCRPQ
AXF50935.1	XDILFPSDPPFSPQSCRPQ
AXF50936.1	XDILFPSDPPFSPQSCRPQ
AXF50937.1	XDILFPSDPPFSPQSCRPQ
AXF50938.1	XDILFPSDPPFSPQSCRPQ
AXF50939.1	XDILFPSDPPFSPQSCRPQ
AXF50942.1	XDILFPSDPPFSPQSCRPQ
AXF50947.1	XDILFPSDPPFSPQSCRPQ
AXF50953.1	XDILFPSDPPFSPQSCRPQ
AXF50954.1	XDILFPSDPPFSPQSCRPQ
AXF50955.1	XDILFPSDPPFSPQSCRPQ
AXF50956.1	XDILFPSDPPFSPQSCRPQ
AXF50960.1	XDILFPSDPPFSPQSCRPQ
AXF50961.1	XDILFPSDPPFSPQSCRPQ
AXF50964.1	XDILFPSDPPFSPQSCRPQ
AXF50965.1	XDILFPSDPPFSPQSCRPQ
AXF50966.1	XDILFPSDPPFSPQSCRPQ
AXF50968.1	XDILFPSDPPFSPQSCRPQ
AXF50971.1	XDILFPSDPPFSPQSCRPQ
AXF50972.1	XDILFPSDPPFSPQSCRPQ
AXF50975.1	XDILFPSDPPFSPQSCRPQ
AXF50977.1	XDILFPSDPPFSPQSCRPQ
AXF50979.1	XDILFPSDPPFSPQSCRPQ
AXF50980.1	XDILFPSDPPFSPQSCRPQ
AXF50983.1	XDILFPSDPPFSPQSCRPQ
AXF50984.1	XDILFPSDPPFSPQSCRPQ
AXF50986.1	XDILFPSDPPFSPQSCRPQ
AXF50988.1	XDILFPSDPPFSPQSCRPQ
AXF50989.1	XDILFPSDPPFSPQSCRPQ
AXF50990.1	XDILFPSDPPFSPQSCRPQ
AXF50991.1	XDILFPSDPPFSPQSCRPQ
AXF50993.1	XDILFPSDPPFSPQSCRPQ
AXF50994.1	XDILFPSDPPFSPQSCRPQ
AXF50997.1	XDILFPSDPPFSPQSCRPQ
AXF50998.1	XDILFPSDPPFSPQSCRPQ
AXF51002.1	XDILFPSDPPFSPQSCRPQ
AXF51011.1	XDILFPSDPPFSPQSCRPQ
AXF51014.1	XDILFPSDPPFSPQSCRPQ
AXF51024.1	XDILFPSDPPFSPQSCRPQ
AXF51026.1	XDILFPSDPPFSPQSCRPQ
AXF51027.1	XDILFPSDPPFSPQSCRPQ
AXF51029.1	XDILFPSDPPFSPQSCRPQ
AWI66771.1	XDILFPSDPPFSPQSCRPQ
AVO03779.1	XDILFPSDPPFSPQSCRPQ
AVO03783.1	XDILFPSDPPFSPQSCRPQ
AVO03792.1	XDILFPSDPPFSPQSCRPQ
AVO03803.1	XDILFPSDPPFSPQSCRPQ
AUG90013.1	XDILFPSDPPFSPQSCRPQ
AUG90016.1	XDILFPSDPPFSPQSCRPQ
AUG90017.1	XDILFPSDPPFSPQSCRPQ
AUI80560.1	XDILFPSDPPFSPQSCRPQ
ART92553.1	XDILFPSDPPFSPQSCRPQ
SBT96872.1	XDILFPSDPPFSPQSCRPQ
SBT96875.1	XDILFPSDPPFSPQSCRPQ
AGA20443.1	XDILFPSDPPFSPQSCRPQ
BAF65105.1	XDILFPSDPPFSPQSCRPQ
BAF65110.1	XDILFPSDPPFSPQSCRPQ
BAE92084.1	XDILFPSDPPFSPQSCRPQ
BAE92086.1	XDILFPSDPPFSPQSCRPQ
BAE92087.1	XDILFPSDPPFSPQSCRPQ
BAE92089.1	XDILFPSDPPFSPQSCRPQ
BAE92092.1	XDILFPSDPPFSPQSCRPQ
BAE92096.1	XDILFPSDPPFSPQSCRPQ
BAE92098.1	XDILFPSDPPFSPQSCRPQ
BAE92100.1	XDILFPSDPPFSPQSCRPQ
BAE92102.1	XDILFPSDPPFSPQSCRPQ
BAE92103.1	XDILFPSDPPFSPQSCRPQ
BAE92105.1	XDILFPSDPPFSPQSCRPQ
BAE92106.1	XDILFPSDPPFSPQSCRPQ
BAE92107.1	XDILFPSDPPFSPQSCRPQ
BAE92111.1	XDILFPSDPPFSPQSCRPQ
BAE48619.1	XDILFPSDPPFSPQSCRPQ
BAE48620.1	XDILFPSDPPFSPQSCRPQ
BAE48622.1	XDILFPSDPPFSPQSCRPQ
BAE48623.1	XDILFPSDPPFSPQSCRPQ
BAE48626.1	XDILFPSDPPFSPQSCRPQ
BAE48627.1	XDILFPSDPPFSPQSCRPQ
BAE48629.1	XDILFPSDPPFSPQSCRPQ
BAE48630.1	XDILFPSDPPFSPQSCRPQ
BAE48632.1	XDILFPSDPPFSPQSCRPQ
BAE48633.1	XDILFPSDPPFSPQSCRPQ
BAE48637.1	XDILFPSDPPFSPQSCRPQ
BAE48638.1	XDILFPSDPPFSPQSCRPQ
BAE48641.1	XDILFPSDPPFSPQSCRPQ
BAE47305.1	XDILFPSDPPFSPQSCRPQ
BAE47308.1	XDILFPSDPPFSPQSCRPQ
BAE47309.1	XDILFPSDPPFSPQSCRPQ
BAE47311.1	XDILFPSDPPFSPQSCRPQ
BAE47312.1	XDILFPSDPPFSPQSCRPQ
BAE47314.1	XDILFPSDPPFSPQSCRPQ
BAE47316.1	XDILFPSDPPFSPQSCRPQ
BAE47319.1	XDILFPSDPPFSPQSCRPQ
BAE47320.1	XDILFPSDPPFSPQSCRPQ
BAE47321.1	XDILFPSDPPFSPQSCRPQ
BAE47322.1	XDILFPSDPPFSPQSCRPQ
BAE47323.1	XDILFPSDPPFSPQSCRPQ
BAE47324.1	XDILFPSDPPFSPQSCRPQ
BAE47326.1	XDILFPSDPPFSPQSCRPQ
BAE47330.1	XDILFPSDPPFSPQSCRPQ
BAE47337.1	XDILFPSDPPFSPQSCRPQ
BAE47341.1	XDILFPSDPPFSPQSCRPQ
BAE47343.1	XDILFPSDPPFSPQSCRPQ
BAE47348.1	XDILFPSDPPFSPQSCRPQ
BAE47349.1	XDILFPSDPPFSPQSCRPQ
BAE47351.1	XDILFPSDPPFSPQSCRPQ
BAE47352.1	XDILFPSDPPFSPQSCRPQ
BAE47354.1	XDILFPSDPPFSPQSCRPQ
BAE47355.1	XDILFPSDPPFSPQSCRPQ
BAE47363.1	XDILFPSDPPFSPQSCRPQ
BAE47365.1	XDILFPSDPPFSPQSCRPQ
BAE47369.1	XDILFPSDPPFSPQSCRPQ
BAE47371.1	XDILFPSDPPFSPQSCRPQ
BAE47372.1	XDILFPSDPPFSPQSCRPQ
BAE47374.1	XDILFPSDPPFSPQSCRPQ
BAE47378.1	XDILFPSDPPFSPQSCRPQ
BAE47379.1	XDILFPSDPPFSPQSCRPQ
BAE47383.1	XDILFPSDPPFSPQSCRPQ
BAE47385.1	XDILFPSDPPFSPQSCRPQ
BAE47387.1	XDILFPSDPPFSPQSCRPQ
BAE47388.1	XDILFPSDPPFSPQSCRPQ
BAE47389.1	XDILFPSDPPFSPQSCRPQ
BAE47392.1	XDILFPSDPPFSPQSCRPQ
BAE47402.1	XDILFPSDPPFSPQSCRPQ
BAE47403.1	XDILFPSDPPFSPQSCRPQ
BAE47408.1	XDILFPSDPPFSPQSCRPQ
BAE47412.1	XDILFPSDPPFSPQSCRPQ
BAE47416.1	XDILFPSDPPFSPQSCRPQ
BAE47417.1	XDILFPSDPPFSPQSCRPQ
BAE47418.1	XDILFPSDPPFSPQSCRPQ
BAE47419.1	XDILFPSDPPFSPQSCRPQ
BAE47427.1	XDILFPSDPPFSPQSCRPQ
BAE47430.1	XDILFPSDPPFSPQSCRPQ
BAE47431.1	XDILFPSDPPFSPQSCRPQ
BAE47435.1	XDILFPSDPPFSPQSCRPQ
BAE47436.1	XDILFPSDPPFSPQSCRPQ
BAE47437.1	XDILFPSDPPFSPQSCRPQ
BAE47441.1	XDILFPSDPPFSPQSCRPQ
BAE47443.1	XDILFPSDPPFSPQSCRPQ
CAE48166.1	XDILFPSDPPFSPQSCRPQ
CAE48171.1	XDILFPSDPPFSPQSCRPQ
CAE48172.1	XDILFPSDPPFSPQSCRPQ
QAX25132.1	XDILFPSDPPFSPQSCRTQ
BAE47313.1	XDILFPSDPPFSPQSCRTQ
BAE47315.1	XDILFPSDPPFSPQSCRTQ
AXF50917.1	XDILFPSDPPFSPQSCXPQ
BAE92114.1	XDILFPSEPPFSPQSCRPQ
AGA20449.1	XDILFPTDPPFSPQSCRPQ
ADW84108.1	XDILFPXXPPFSPQSCRPQ
AXF50996.1	XDILXPSDPPFSPQSCRPQ
BAE47411.1	XDILXPSDPPFSPQSCRPQ
ADW84106.1	XDJLFPADPPFSPQSCRPQ
BAE47317.2	XDJLFPADPPFSPQSCRPQ
BAE47318.2	XDJLFPADPPFSPQSCRPQ
BAE47335.2	XDJLFPADPPFSPQSCRPQ
BAF65108.1	XDJLFPSDPPFSPQSCRPQ
BAE92115.2	XDJLFPSDPPFSPQSCRPQ
BAE47370.2	XDJLFPSDPPFSPQSCRPQ
QAX25112.1	XDLLFPADPPFSPQSCRPQ
QAX25136.1	XDLLFPADPPFSPQSCRPQ
QAX25148.1	XDLLFPADPPFSPQSCRPQ
AYN44135.1	XDLLFPADPPFSPQSCRPQ
AVO03776.1	XDLLFPADPPFSPQSCRPQ
AVO03777.1	XDLLFPADPPFSPQSCRPQ
AVO03794.1	XDLLFPADPPFSPQSCRPQ
AVO03796.1	XDLLFPADPPFSPQSCRPQ
BAE92088.1	XDLLFPADPPFSPQSCRPQ
BAE92109.1	XDLLFPADPPFSPQSCRPQ
BAE92112.1	XDLLFPADPPFSPQSCRPQ
BAE92113.1	XDLLFPADPPFSPQSCRPQ
BAE47306.1	XDLLFPADPPFSPQSCRPQ
BAE47307.1	XDLLFPADPPFSPQSCRPQ
BAE47380.1	XDLLFPADPPFSPQSCRPQ
BAE47381.1	XDLLFPADPPFSPQSCRPQ
BAE47382.1	XDLLFPADPPFSPQSCRPQ
BAE47405.1	XDLLFPADPPFSPQSCRPQ
AXF51003.1	XDLLFPSDPPFSPQSCRPQ
AXF51010.1	XDLLFPSDPPFSPQSCRPQ
AWI66769.1	XDLLFPSDPPFSPQSCRPQ
AVO03785.1	XDLLFPSDPPFSPQSCRPQ
SBT96870.1	XDLLFPSDPPFSPQSCRPQ
SBT96873.1	XDLLFPSDPPFSPQSCRPQ
BAF65107.1	XDLLFPSDPPFSPQSCRPQ
BAF65109.1	XDLLFPSDPPFSPQSCRPQ
BAF65111.1	XDLLFPSDPPFSPQSCRPQ
BAF65113.1	XDLLFPSDPPFSPQSCRPQ
BAF65115.1	XDLLFPSDPPFSPQSCRPQ
BAE92085.1	XDLLFPSDPPFSPQSCRPQ
BAE92091.1	XDLLFPSDPPFSPQSCRPQ
BAE92101.1	XDLLFPSDPPFSPQSCRPQ
BAE92108.1	XDLLFPSDPPFSPQSCRPQ
BAE92110.1	XDLLFPSDPPFSPQSCRPQ
BAE48642.1	XDLLFPSDPPFSPQSCRPQ
BAE47325.1	XDLLFPSDPPFSPQSCRPQ
BAE47329.1	XDLLFPSDPPFSPQSCRPQ
BAE47366.1	XDLLFPSDPPFSPQSCRPQ
BAE47401.1	XDLLFPSDPPFSPQSCRPQ
BAE47423.1	XDLLFPSDPPFSPQSCRPQ
BAE47415.1	XDLLFPSDPPFSPQSCRTQ
BAF65112.1	XDLLFPXDPPFSPQSCRPQ
QAX25116.1	XDMLFPADPPFSPQSCRPQ
QAX25150.1	XDMLFPADPPFSPQSCRPQ
AUG90012.1	XDMLFPSDPPFSPQSCHPQ
AUG90014.1	XDMLFPSDPPFSPQSCRPQ
BAE48635.1	XDMLFPSDPPFSPQSCRPQ
BAE48636.1	XDMLFPSDPPFSPQSCRPQ
BAE48639.1	XDMLFPSDPPFSPQSCRPQ
BAE47428.1	XDMLFPSDPPFSPQSCRPQ
BAE47429.1	XDMLFPSDPPFSPQSCRPQ
BAE47357.1	XDMLFPXDPPFSPQSCRPQ
BAE47407.2	XDXLFPSDPPFSPQSCRPQ
BAE47424.1	XDXLFPSDPPFSPQSCRPQ
BAE92093.1	XNILFPDAPPFSPQSCRPQ
