# Supplementary material for: Identification of a novel interaction site between the large hepatitis delta antigen and clathrin that regulates the assembly of genotype III hepatitis delta virus
Source: Virol J. 2022 Oct 17;19:163. doi: 10.1186/s12985-022-01866-3 (PMC9578201; doi:10.1186/s12985-022-01866-3)
Supplement: Supplementary file 3 — Additional file 3. Table S2. Unique HDAg-L C-terminal sequences in the phylogenetic tree and the corresponding NCBI accessions. [file 12985_2022_1866_MOESM3_ESM.xlsx]

## Sheet: Sheet1
Additional File 3: Table S2. Unique HDAg-L C-terminal sequences in the phylogenetic tree and the corresponding NCBI accessions.
Clade 1 (77 reads)		Clade 2 (110 reads)		Clade 3 (30 reads)
NCBI accession	HDAg-L C-terminal sequence	NCBI accession	HDAg-L C-terminal sequence	NCBI accession	HDAg-L C-terminal sequence
AEX60475.1	LDILFPSDPPFSPQSCRPQ	BAD02949.1	LVDPGRPSPRLPLFECTPQ	ACM48864.1	WYGFTPPPPGHYWAPGCTQQ
AEX60482.1	LDLLFPSDPPFSPQSCRPQ	UJT98786.1	WADPRPPPPRLPLLECTPQ	SCC98304.1	WYGFTPPPPGHYWVPGCTQQ
CAC32838.1	QDILFPADPPFSPQSCRPQ	AHW29514.1	WDSPQPPPPRLPLLECTPQ	ACM48872.1	WYGFTPPPPGYYWAPGCTQQ
ABP57199.1	QDILFPSDPPFSPQSCRPQ	AXF51016.1	WEPRPTPPPRLPLLECTPQ	ACB13631.1	WYGFTPPPPGYYWVPGCTQQ
ABP57200.1	QDILFPSDPPSSPQNCRPQ	SCC98322.1	WEPSPTPPPRLPLLECTPQ	ABO47715.1	WYGFTSPPPGYYRVPGCTQQ
UJT98755.1	WDALFPSDPPFSPQSCRPQ	AEE00338.1	WGDIPPPPPGFLLPGCTPQ	ABO47716.1	WYGFTTPPPGYYRVPGCTQQ
ACQ90575.1	WDIIRPPLPAFHSSSCTPQ	AEE00337.1	WGDIPPPPPGLPLLGCTPQ	UBT83735.1	WYGLSPPPPGYYWVPGCTQQ
AAB67026.1	WDILFPADPAFCAQSCRPQ	AOF80295.1	WGETPPPPPGLLLPGCTHQ	SCC98305.1	WYGLTPPPPGHYWVPGCTQQ
AAB66936.1	WDILFPADPAFSPQSSRPQ	SCC98318.1	WGNAPPRPPRLPLLECTPQ	ABO47727.1	WYGLTPPPPGYYFVPGCTQQ
AAB67012.1	WDILFPADPPFCPQSCRPQ	SBT96880.1	WGNBPPRPPRLPLLECTPQ	UBT83734.1	WYGLTPPPPGYYWVPGCTQQ
UJT98761.1	WDILFPADPPFSPQSCRPQ	CAJ66096.1	WGNGPPRSPRLPLLECTPQ	AIR77005.1	XYGFTPPPPGHYWAPGCTQQ
CAQ16930.1	WDILFPADPPFSPQSCRTQ	SCC98321.1	WGNNPVPSPRLPLLECTPQ	AIR77021.1	XYGFTPPPPGHYWVPGCSQQ
AAB66982.1	WDILFPADPPFSSQSCRPQ	AXF51007.1	WGNTPPRPPRLPLLECTPQ	AIR77013.1	XYGFTPPPPGHYWVPGCTQQ
QDC33583.1	WDILFPADPPFYPQSCRPQ	UJT98788.1	WGNVPPRPPRLPLLECTPQ	AIR77017.1	XYGFTPPPPGHYWVPGCXQQ
UJT31371.1	WDILFPADPPLSPQSCRPQ	AXF51020.1	WGPSPAPPPRLPLLECTPQ	AIR77009.1	XYGFTPPPPGXXWVPGCTQQ
NP_597693.2	WDILFPADPPSSPQSCRPQ	UJT98796.1	WGPSPTPPPRLPLLECTPQ	AIR77006.1	XYGFTPPPPGXYWDPGCTQQ
UJT31370.1	WDILFPAEPPFSPQSCRPQ	AXF50985.1	WGPXPAPPPRLPLLECTPQ	AIR77030.1	XYGFTPPPPGYHWVPGCTQQ
UJT31502.1	WDILFPPDPPFSPQSCRPQ	ABW08419.1	WGQFPPPPPRLPLLECTPQ	AIR77041.1	XYGFTPPPPGYYWAPGCTQQ
AHJ81361.1	WDILFPPDPPFSPQSCRTQ	SCC98324.1	WGQPPPPPPRLPLLECTPQ	CDI64104.1	XYGFTPPPPGYYWASGCTQQ
UJT31357.1	WDILFPPEPPFSPQSCRPQ	CAJ66091.1	WGQQPPPPPRLPLLECTPQ	AIR77037.1	XYGFTPPPPGYYWVPGCSQQ
ACQ90583.1	WDILFPSDPPFSPQSCHPQ	CCD32719.1	WGQRPPPPPRLPLLECTPQ	AIR77010.1	XYGFTPPPPGYYWVPGCTQQ
UJT98744.1	WDILFPSDPPFSPQSCRPQ	AKA64726.1	WGRNPTPPPRLPLLECTPQ	CDI64105.1	XYGFTSPPPGHYFVPGCSQQ
UJT31386.1	WDILFPSDPPFSPQSCRTQ	AKA64724.1	WGTRPAPPPRLPLLECTPQ	AIR77027.1	XYGFTSPPPGYYQVPGCTQQ
CAQ16897.1	WDILFPSDPPFSPQSGRPQ	AXF51023.1	WGTSPTPPPRLPLLECTPQ	AIR77029.1	XYGFTSPPPGYYRVPGCTQQ
AAZ49801.1	WDILFPSDPPLSPQSCRPQ	ABW08418.1	WRHSLPPPLRFPLLECPPQ	AIR77032.1	XYGFXPPPPGHYWVPGCTQQ
QAX25114.1	WDILFPTDPPFSPQSCRPQ	AXF51004.1	WSNTPPRPPRLPLLECTPQ	AIR77040.1	XYGFXTPPPGYYRVPGCTQQ
AAB02599.1	WDILFPVDPPFSPQSCRLQ	UJT98783.1	WVDPGPPPPRLPLLECTPQ	AIR77011.1	XYGLTPPPPGHYWVPGCTQQ
UJT31439.1	WDILFPVDPPFSPQSCRPQ	UJT98771.1	WVDPGPRPPRLPLLECTPQ	AIR77025.1	XYGLTPPPPGYYWAPGCTQQ
UJT31378.1	WDILFPXDPPFSPQSCRPQ	BAD02947.1	WVDPGRPSPRLPLLECTPQ	AIR77015.1	XYGLTPPPPGYYWVPGCTQQ
CAQ16929.1	WDILLPSDPPFSPQSCRPQ	BAD02956.1	WVDPGRPTPRLPLLECTPQ	AIR77023.1	XYGXTPPPPGYYWVPGCTQQ
AAZ49802.1	WDILLPSDPPLSPQSCRPQ	SCC98311.1	WVDPGSRPPRLPLLECTPQ
UJT31485.1	WDJLFPSDPPFSPQSCRPQ	BAD02946.1	WVDPGVPPTRLPLLECTPQ
UCC70259.1	WDKIHPPLPAFHSSSCTPQ	QDC33586.1	WVDPQPPPPRLPLLECTPQ
UJT31418.1	WDKLFPADPPFSPQSCRPQ	UJT98793.1	WVDPSLPQQRLPLLECTPQ
UJT98763.1	WDLLFPADPPFSPQSCRPQ	UJT98794.1	WVDPSPPQQRLPLLECTPQ
BAE47422.1	WDLLFPADPPFSPQSCRTQ	BAD02969.1	WVGPEPPSPRLPLLECTPQ
UJT31425.1	WDLLFPADPPFSPQSCXPQ	UJT98772.1	WVGPGSPPPRLPLLECTPQ
UJT31373.1	WDLLFPSDPPFSPQSCRPQ	BAC56856.1	WVGPGSPSPRFPLLECTPQ
QGQ76713.1	WDLLFPSDPPFSPQSCRTQ	ABO87279.1	WVGPQPPPPRLPLLECTPQ
UJT31369.1	WDLLFPTDPPFSPQSCRPQ	QDC33577.1	WVHPSPPQQRLPLLECTPQ
UBY12348.1	WDLLFPVDPPFSPQSCRPQ	UJT98789.1	WVHPSPPQQRXPLLECTPQ
UJT98762.1	WDMLFPADPPFSPQSCRPQ	QDC33578.1	WVHPTLLQPRLPLLECIPQ
UJT31463.1	WDMLFPSDPPFSPQSCRPQ	UJT98795.1	WVNPAPPGQRLPLLECTPQ
ABC75254.1	WDRLFPSDPPFSPQSCRPQ	CAE48189.1	WVNPGPPPPRLPLLECTPQ
ACQ90579.1	WDSNRPPLPAFHSSSCTPQ	CAJ66090.1	WVNPGPXPPRLPLLECTPQ
CAI94878.1	WDTLFPADPPLSPQSCRPQ	BAD02955.1	WVNPGRPSPRLPLLECTPQ
BAE47376.1	WDTLLPSDPPFSPQSCRTQ	UJT98779.1	WVNPGSPPPRLPLLECTPQ
AJO72414.1	WDVLFPADPPFSPQSCRPQ	QDC33582.1	WVNPQPPPPRLPLLECSPQ
UJT98760.1	WDVLFPSDPPFSPQSCRPQ	QDC33398.1	WVNPQPPPPRLPLLECTPQ
UJT31431.1	WDXLFPADPPFSPQSCRPQ	SCC98302.1	WVNPSPPQQRLPLLECTPQ
AWI66745.1	WDXLFPSDPPFSPQSCRPQ	SCC98303.1	WVNPVPPGQRLPLLECTPQ
UJT98767.1	WNSLFPSDPPFSPQSCRTQ	UJT98790.1	WVRPSPPQQRLPLLECTPQ
AAB66949.1	WVILFPSDPPFSPQSCRPQ	ADW84062.1	WVRPSPXQQRLPLLECTPQ
AAB66960.1	WVLLFPSDPPFSPQSCRPQ	QNQ18025.1	WVSPEPRPPRLPLLECTPQ
BAE47440.1	XBILFPPXPPFSPQSCRXQ	CCD32713.1	WVSPGAPSPRLPLLECTPQ
QNH81471.1	XDILFPADPPFSPQSCRPQ	SCC98309.1	WVSPGARPPRLPLLECTPQ
QAX25152.1	XDILFPADPPFSPQSCRTQ	UJT98774.1	WVSPGPPPPRLPLLECTPQ
BAE47384.1	XDILFPSBPPFSPQSCRPQ	UJT98769.1	WVSPGSPPPRLPLLECTPQ
UJT98748.1	XDILFPSDPPFSPQSCRPQ	CAJ66095.1	WVSPGSPSPRLPLLECTPQ
QAX25132.1	XDILFPSDPPFSPQSCRTQ	AGA20441.1	WVSPGTPPPRLPLLECTPQ
AXF50917.1	XDILFPSDPPFSPQSCXPQ	UJT98784.1	WVSPGTPSPRLPLLECTPQ
BAE92114.1	XDILFPSEPPFSPQSCRPQ	ABO87271.1	WVSPQPPPHRLPLLECTPQ
AGA20449.1	XDILFPTDPPFSPQSCRPQ	QFG56267.1	WVSPQPPPPRLPLLECTPQ
ADW84108.1	XDILFPXXPPFSPQSCRPQ	UBY12370.1	WVSPSPPQQRLPLLECTPQ
AXF50996.1	XDILXPSDPPFSPQSCRPQ	AGA20444.1	WVSXGTPPPRLPLLECTPQ
ADW84106.1	XDJLFPADPPFSPQSCRPQ	AHW29518.1	WVXPQPPPPRLPLLECTPQ
BAF65108.1	XDJLFPSDPPFSPQSCRPQ	QAX25124.1	XAVPGPRSPRLPLLECTPQ
QAX25112.1	XDLLFPADPPFSPQSCRPQ	AXF50995.1	XEHSPTPPPRLPLLECTPQ
AXF51003.1	XDLLFPSDPPFSPQSCRPQ	AXF50999.1	XEPNPAPPPRLPLLECTPQ
BAE47415.1	XDLLFPSDPPFSPQSCRTQ	AXF50969.1	XEPNPTPPPRLPLLECTPQ
BAF65112.1	XDLLFPXDPPFSPQSCRPQ	AXF51009.1	XEPSPAPSPRLPLLECTPQ
QAX25116.1	XDMLFPADPPFSPQSCRPQ	AXF50958.1	XGBTPPRXPRLPLLECTPQ
AUG90012.1	XDMLFPSDPPFSPQSCHPQ	AXF50940.1	XGNTPPRPPRLPLLECTPQ
AUG90014.1	XDMLFPSDPPFSPQSCRPQ	AXF50885.1	XGPDPPPPPRLPLLECTPQ
BAE47357.1	XDMLFPXDPPFSPQSCRPQ	AXF50904.1	XGPGPAPPPRLPLLECTPQ
BAE47407.2	XDXLFPSDPPFSPQSCRPQ	AXF50913.1	XGPNPAPPPRLPLLECTPQ
BAE92093.1	XNILFPDAPPFSPQSCRPQ	AXF50981.1	XGPNPTPPPRLPLLECTPQ
		AXF51008.1	XGPRPTPPPRLPLLECTPQ
		AXF50912.1	XGPSPAPPPRLPLLECTPQ
		AXF50892.1	XGPSPTPPPRLPLLECTPQ
		AXF51000.1	XGPSPTPSPRLPLLECTPQ
		AXF50952.1	XGPXPVPPPRLPLLECTPQ
		CAE48181.1	XGQRPPPPPRLPLLECTPQ
		SBT96881.1	XGSPPPRPPRLPLLECTPQ
		AXF51006.1	XGSSPPPPPRLPLLECTPQ
		AXF51012.1	XGTDPPPPPRLPLLECTPQ
		AXF50905.1	XGYTPPRSPRLPLLECTPQ
		ADW84111.1	XIVPQPPPPRLPLLECTPQ
		ADW84160.1	XNXTQPPPPRLPLLECTPQ
		AUG90015.1	XSXSPPRPPRLPLLECTPQ
		ADW84176.1	XVDPQPPPPRLPLLECTPQ
		AHW29516.1	XVHPSPPQQRLPLLECTPQ
		ADW84146.1	XVIPQPPPPRLPLLECTPQ
		CAE48188.1	XVNPGSPPPRLPLLECTPQ
		AHW29505.1	XVNPQPPPPRLPLLECTPQ
		ADW84091.1	XVNPSPPQQRLPLLECTPQ
		AHW29511.1	XVNPXPPPPRLPLLECTPQ
		ADW84063.1	XVPPSPPQQRLPLLECTPQ
		AXF50932.1	XVPSPPLPPRLPLLECTPQ
		AXF51015.1	XVPSPTPPPRLPLLECTPQ
		AXF50992.1	XVPSPXPXPRLPLLECTPQ
		AHW29512.1	XVRPSPPQQRLPLLECTPQ
		CAE51161.1	XVSPGAPSPRLPLLECTPQ
		CAE48176.1	XVSPGSPPPRLPLLECTPQ
		AHW29503.1	XVSPQPPPPRLPLLECTPQ
		ADW84142.1	XVSPQPXPPRLPLLECTPQ
		ADW84117.1	XVSPXPPPPRLPLLECTPQ
		ADW84155.1	XVXPQPPPPRLPLLECTPQ
		AHW29522.1	XVXPSPPQQRLPLLECTPQ
		ADW84125.1	XXSPQPPPPRLPLLECTPQ
